# Supplementary material for: ﻿ Stromatolinea, a new diatrypaceous fungal genus (Ascomycota, Sordariomycetes, Xylariales, Diatrypaceae) from China
Source: MycoKeys. 2024 Sep 4;108:197–225. doi: 10.3897/mycokeys.108.126712 (PMC11391124; doi:10.3897/mycokeys.108.126712)
Supplement: XML Treatment for Stromatolinea [file mycokeys.108.126712-treatment1.xml]

<!DOCTYPE tp:taxon-treatment
  PUBLIC "-//TaxonX//DTD Taxonomic Treatment Publishing DTD v0 20100105//EN" "tax-treatment-NSO.dtd">
<tp:taxon-treatment xmlns:tp="http://www.plazi.org/taxpub"><tp:treatment-meta><kwd-group><label>Taxon classification</label><kwd>
                <named-content content-type="kingdom">Fungi</named-content>
              </kwd><kwd>
                <named-content content-type="order">Xylariales</named-content>
              </kwd><kwd>
                <named-content content-type="family">Diatrypaceae</named-content>
              </kwd></kwd-group><mixed-citation publication-type="journal"><person-group><name><surname>Habib</surname><given-names>Kamran</given-names></name><name><surname>Zhou</surname><given-names>Xin</given-names></name><name><surname>Zeng</surname><given-names>Wenyu</given-names></name><name><surname>Zhang</surname><given-names>Xu</given-names></name><name><surname>Hu</surname><given-names>Hongmin</given-names></name><name><surname>Wu</surname><given-names>Qianzhen</given-names></name><name><surname>Liu</surname><given-names>Lili</given-names></name><name><surname>Lin</surname><given-names>Yan</given-names></name><name><surname>Shen</surname><given-names>Xiangchun</given-names></name><name><surname>Kang</surname><given-names>Jichuan</given-names></name><name><surname>Li</surname><given-names>Qirui</given-names></name></person-group><article-title>﻿ <italic><tp:taxon-name><tp:taxon-name-part taxon-name-part-type="genus" reg="Stromatolinea">Stromatolinea</tp:taxon-name-part></tp:taxon-name></italic>, a new diatrypaceous fungal genus (<tp:taxon-name><tp:taxon-name-part taxon-name-part-type="phylum">Ascomycota</tp:taxon-name-part></tp:taxon-name>, <tp:taxon-name><tp:taxon-name-part taxon-name-part-type="class">Sordariomycetes</tp:taxon-name-part></tp:taxon-name>, <tp:taxon-name><tp:taxon-name-part taxon-name-part-type="order">Xylariales</tp:taxon-name-part></tp:taxon-name>, <tp:taxon-name><tp:taxon-name-part taxon-name-part-type="family">Diatrypaceae</tp:taxon-name-part></tp:taxon-name>) from China</article-title><source>MycoKeys</source><day>04</day><month>09</month><year>2024</year><volume>108</volume><fpage>197</fpage><lpage>225</lpage><pub-id pub-id-type="doi">10.3897/mycokeys.108.126712</pub-id></mixed-citation></tp:treatment-meta><tp:nomenclature><label>﻿</label><tp:taxon-name>
              <object-id xmlns:xlink="http://www.w3.org/1999/xlink" content-type="arpha" xlink:type="simple">2527684A-300D-5B81-BA95-1C7363C8CFF9</object-id>
              <tp:taxon-name-part taxon-name-part-type="genus" reg="Stromatolinea">Stromatolinea</tp:taxon-name-part>
              <object-id xmlns:xlink="http://www.w3.org/1999/xlink" content-type="mycobank" xlink:type="simple">853267</object-id>
            </tp:taxon-name><tp:taxon-authority>K. Habib &amp; Q.R. Li</tp:taxon-authority><tp:taxon-status xmlns:xlink="http://www.w3.org/1999/xlink" xlink:type="simple">gen. nov.</tp:taxon-status></tp:nomenclature><tp:treatment-sec sec-type="etymology" id="SECID0E1TAK"><title>Etymology.</title><p>Referring to linear characteristics of the stromata.</p></tp:treatment-sec><tp:treatment-sec sec-type="type species" id="SECID0E6TAK"><title>Type species.</title><p><italic><tp:taxon-name><tp:taxon-name-part taxon-name-part-type="genus" reg="Stromatolinea">Stromatolinea</tp:taxon-name-part><tp:taxon-name-part taxon-name-part-type="species" reg="hydei">hydei</tp:taxon-name-part></tp:taxon-name></italic> K. Habib &amp; Q.R. Li, sp. nov.</p></tp:treatment-sec><tp:treatment-sec sec-type="description" id="SECID0EQUAK"><title>Description.</title><p>Saprobic on dead bamboo culms, forming black parallel elongate ascostromata on the host, surrounded by grey or black patches like pseudostromata. <bold>Pseudostromata</bold> grey or black, spreading between stromata and across the host surface. <bold>Sexual morph: Stromata</bold> parallel elongate, linear, consistent to inconsistent in thickness, fusiform, high, solitary to confluent, slit to non-slit, black or grey on its sides, exposing black ostioles. Upper cells of stromata near the perithecial ostiole black, thick-walled. <bold>Stromatic tissue</bold> completely yellow or yellow above and white between/below perithecia, compact. <bold>Ascomata</bold> perithecial, few to frequent, immersed in stromata, globose to subglobose, ostiolate centrally, with a neck, opening to outer surface, slight erumpent over stromata, appearing as black shinny spots. <bold>Peridium</bold> composed of elongate cell, <bold><italic>texture angularis</italic></bold>, outer thick layer, dark brown, inner hyaline, surrounded by yellow or white and yellow stromatic tissue. <bold>Hamathecium</bold> paraphyses, filiform, hyaline, long. <bold>Asci</bold> 8-spored, clavate, with a long and thin pedicel, apically rounded to truncate, J- apical ring. <bold>Ascospores</bold> allantoid, aseptate, straight to slightly curved, rounded at both ends, subhyaline, with oil droplets in both ends. <bold>Asexual morph</bold>: undetermined.</p></tp:treatment-sec><tp:treatment-sec sec-type="notes" id="SECID0ELVAK"><title>Notes.</title><p>Phylogenetically, <italic><tp:taxon-name><tp:taxon-name-part taxon-name-part-type="genus" reg="Eutypa">Eutypa</tp:taxon-name-part></tp:taxon-name></italic> is polyphyletic (Fig. <xref ref-type="fig" rid="F5">1</xref>), a species distributed in different clades. <xref ref-type="bibr" rid="B35">Ma et al. (2023)</xref> proposed a new genus, <italic><tp:taxon-name><tp:taxon-name-part taxon-name-part-type="genus" reg="Alloeutypa">Alloeutypa</tp:taxon-name-part></tp:taxon-name></italic>, which exhibits close affinity to <italic><tp:taxon-name><tp:taxon-name-part taxon-name-part-type="genus" reg="Eutypa">Eutypa</tp:taxon-name-part></tp:taxon-name></italic>. However, based on the presence of <italic><tp:taxon-name><tp:taxon-name-part taxon-name-part-type="genus" reg="Diatrype">Diatrype</tp:taxon-name-part></tp:taxon-name></italic>-like discrete stromata with yellowish-green interior tissue characteristics and forming separate monophyletic clades, they proposed <italic><tp:taxon-name><tp:taxon-name-part taxon-name-part-type="genus" reg="Alloeutypa">Alloeutypa</tp:taxon-name-part></tp:taxon-name></italic> as a new genus to accommodate <italic><tp:taxon-name><tp:taxon-name-part taxon-name-part-type="genus" reg="Alloeutypa">Alloeutypa</tp:taxon-name-part><tp:taxon-name-part taxon-name-part-type="species" reg="milinensis">milinensis</tp:taxon-name-part></tp:taxon-name></italic> and <italic><tp:taxon-name><tp:taxon-name-part taxon-name-part-type="genus" reg="Alloeutypa">A.</tp:taxon-name-part><tp:taxon-name-part taxon-name-part-type="species" reg="flavovirens">flavovirens</tp:taxon-name-part></tp:taxon-name></italic> (<xref ref-type="bibr" rid="B35">Ma et al. 2023</xref>).</p><p>Morphologically, <italic><tp:taxon-name><tp:taxon-name-part taxon-name-part-type="genus" reg="Stromatolinea">Stromatolinea</tp:taxon-name-part></tp:taxon-name></italic> is similar to <italic><tp:taxon-name><tp:taxon-name-part taxon-name-part-type="genus" reg="Alloeutypa">Alloeutypa</tp:taxon-name-part></tp:taxon-name></italic>, as both possess yellowish-green interior tissue. However, the new genus is distinguished from <italic><tp:taxon-name><tp:taxon-name-part taxon-name-part-type="genus" reg="Alloeutypa">Alloeutypa</tp:taxon-name-part></tp:taxon-name></italic> by its linear stromata and phylogenetically, they are clustered very distantly. The strains of <italic><tp:taxon-name><tp:taxon-name-part taxon-name-part-type="genus" reg="Stromatolinea">Stromatolinea</tp:taxon-name-part></tp:taxon-name></italic> form a monophyletic clade representing its distinct position. Thus, based on morphological evidence and phylogenetic analyses, we accommodate <italic><tp:taxon-name><tp:taxon-name-part taxon-name-part-type="genus" reg="Stromatolinea">Stromatolinea</tp:taxon-name-part></tp:taxon-name></italic> as a new genus with <italic><tp:taxon-name><tp:taxon-name-part taxon-name-part-type="genus" reg="Stromatolinea">Stromatolinea</tp:taxon-name-part><tp:taxon-name-part taxon-name-part-type="species" reg="hydei">hydei</tp:taxon-name-part></tp:taxon-name></italic> designated as the type species.</p></tp:treatment-sec><tp:treatment-sec><!--Section generated to contain objects referenced in tp:taxon-treatment.--><fig id="F5" position="float" orientation="portrait"><object-id xmlns:xlink="http://www.w3.org/1999/xlink" content-type="doi" xlink:type="simple">10.3897/mycokeys.108.126712.figure1</object-id><object-id xmlns:xlink="http://www.w3.org/1999/xlink" content-type="arpha" xlink:type="simple">53D1A959-E3AA-517B-932B-23911B657019</object-id><label>Figure 1.</label><caption><p><bold>A–C.</bold> Phylogenetic tree generated from maximum likelihood analysis (RAxML) based on combined <abbrev xmlns:xlink="http://www.w3.org/1999/xlink" xlink:title="Internal transcribed spacers" id="ABBRID0E3RAK" xlink:type="simple">ITS</abbrev> and <abbrev xmlns:xlink="http://www.w3.org/1999/xlink" xlink:title="β-tubulin" id="ABBRID0EASAK" xlink:type="simple">TUB2</abbrev> sequences data. Bootstrap support values for maximum likelihood (<abbrev xmlns:xlink="http://www.w3.org/1999/xlink" xlink:title="maximum likelihood" id="ABBRID0EESAK" xlink:type="simple">ML</abbrev>) greater than 70% and Bayesian posterior probabilities (BPP) greater than 0.90 are displayed above or below the respective branches (<abbrev xmlns:xlink="http://www.w3.org/1999/xlink" xlink:title="maximum likelihood" id="ABBRID0EISAK" xlink:type="simple">ML</abbrev>/BPP). The species obtained in this study are in red and ex-type taxa are in bold.</p></caption><graphic xmlns:xlink="http://www.w3.org/1999/xlink" xlink:href="mycokeys-108-197-g001.jpg" position="float" orientation="portrait" xlink:type="simple" id="oo_1128029.jpg"><uri content-type="original_file" xlink:type="simple">https://binary.pensoft.net/fig/1128029</uri></graphic></fig></tp:treatment-sec><ref-list><ref id="B35"><mixed-citation xmlns:xlink="http://www.w3.org/1999/xlink" xlink:type="simple"><person-group><name name-style="western"><surname>Ma</surname><given-names>H-X</given-names></name><name name-style="western"><surname>Yang</surname><given-names>Z-E</given-names></name><name name-style="western"><surname>Song</surname><given-names>Z-K</given-names></name><name name-style="western"><surname>Qu</surname><given-names>Z</given-names></name><name name-style="western"><surname>Li</surname><given-names>Y</given-names></name><name name-style="western"><surname>Zhu</surname><given-names>AH</given-names></name></person-group> (<year>2023</year>) Taxonomic and phylogenetic contributions to <tp:taxon-name><tp:taxon-name-part taxon-name-part-type="family">Diatrypaceae</tp:taxon-name-part></tp:taxon-name> from southeastern Tibet in China. Frontiers in Microbiology 14: 1073548. <ext-link xlink:href="10.3389/fmicb.2023.1073548" ext-link-type="doi" xlink:type="simple">https://doi.org/10.3389/fmicb.2023.1073548</ext-link></mixed-citation></ref></ref-list></tp:taxon-treatment>
