# Supplementary material for: ﻿ Stromatolinea, a new diatrypaceous fungal genus (Ascomycota, Sordariomycetes, Xylariales, Diatrypaceae) from China
Source: MycoKeys. 2024 Sep 4;108:197–225. doi: 10.3897/mycokeys.108.126712 (PMC11391124; doi:10.3897/mycokeys.108.126712)
Supplement: XML Treatment for Stromatolinea grisea [file mycokeys.108.126712-treatment2.xml]

<!DOCTYPE tp:taxon-treatment
  PUBLIC "-//TaxonX//DTD Taxonomic Treatment Publishing DTD v0 20100105//EN" "tax-treatment-NSO.dtd">
<tp:taxon-treatment xmlns:tp="http://www.plazi.org/taxpub"><tp:treatment-meta><kwd-group><label>Taxon classification</label><kwd>
                <named-content content-type="kingdom">Fungi</named-content>
              </kwd><kwd>
                <named-content content-type="order">Xylariales</named-content>
              </kwd><kwd>
                <named-content content-type="family">Diatrypaceae</named-content>
              </kwd></kwd-group><mixed-citation publication-type="journal"><person-group><name><surname>Habib</surname><given-names>Kamran</given-names></name><name><surname>Zhou</surname><given-names>Xin</given-names></name><name><surname>Zeng</surname><given-names>Wenyu</given-names></name><name><surname>Zhang</surname><given-names>Xu</given-names></name><name><surname>Hu</surname><given-names>Hongmin</given-names></name><name><surname>Wu</surname><given-names>Qianzhen</given-names></name><name><surname>Liu</surname><given-names>Lili</given-names></name><name><surname>Lin</surname><given-names>Yan</given-names></name><name><surname>Shen</surname><given-names>Xiangchun</given-names></name><name><surname>Kang</surname><given-names>Jichuan</given-names></name><name><surname>Li</surname><given-names>Qirui</given-names></name></person-group><article-title>﻿ <italic><tp:taxon-name><tp:taxon-name-part taxon-name-part-type="genus" reg="Stromatolinea">Stromatolinea</tp:taxon-name-part></tp:taxon-name></italic>, a new diatrypaceous fungal genus (<tp:taxon-name><tp:taxon-name-part taxon-name-part-type="phylum">Ascomycota</tp:taxon-name-part></tp:taxon-name>, <tp:taxon-name><tp:taxon-name-part taxon-name-part-type="class">Sordariomycetes</tp:taxon-name-part></tp:taxon-name>, <tp:taxon-name><tp:taxon-name-part taxon-name-part-type="order">Xylariales</tp:taxon-name-part></tp:taxon-name>, <tp:taxon-name><tp:taxon-name-part taxon-name-part-type="family">Diatrypaceae</tp:taxon-name-part></tp:taxon-name>) from China</article-title><source>MycoKeys</source><day>04</day><month>09</month><year>2024</year><volume>108</volume><fpage>197</fpage><lpage>225</lpage><pub-id pub-id-type="doi">10.3897/mycokeys.108.126712</pub-id></mixed-citation></tp:treatment-meta><tp:nomenclature><label>﻿</label><tp:taxon-name>
              <object-id xmlns:xlink="http://www.w3.org/1999/xlink" content-type="arpha" xlink:type="simple">3342D4C1-3A1A-5487-8F65-3F3604786BFB</object-id>
              <tp:taxon-name-part taxon-name-part-type="genus" reg="Stromatolinea">Stromatolinea</tp:taxon-name-part>
              <tp:taxon-name-part taxon-name-part-type="species" reg="grisea">grisea</tp:taxon-name-part>
              <object-id xmlns:xlink="http://www.w3.org/1999/xlink" content-type="mycobank" xlink:type="simple">853270</object-id>
            </tp:taxon-name><tp:taxon-authority>K. Habib &amp; Q.R. Li</tp:taxon-authority><tp:taxon-status xmlns:xlink="http://www.w3.org/1999/xlink" xlink:type="simple">sp. nov.</tp:taxon-status><xref ref-type="fig" rid="F1">Fig. 2</xref></tp:nomenclature><tp:treatment-sec sec-type="material" id="SECID0EU1AK"><title>Type.</title><p>• China, Guizhou Province, Xishui Country, Changjian Gully, (<named-content xmlns:xlink="http://www.w3.org/1999/xlink" content-type="dwc:verbatimCoordinates" xlink:type="simple"><named-content content-type="geo-json" specific-use="{&#34;type&#34;:&#34;Point&#34;,&#34;coordinates&#34;:[106.197222,28.332778]}" id="NCID0E41AK" xlink:type="simple">28°19'58″N, 106°11'50″E</named-content></named-content>), altitude: 1,180 m, subtropical forest, on dead culms of <italic><tp:taxon-name><tp:taxon-name-part taxon-name-part-type="genus" reg="Phyllostachys">Phyllostachys</tp:taxon-name-part></tp:taxon-name></italic> sp., 27 December 2023, Xin Zhou, R-17, (Holotype, GMB4512; ex-type, GMBC4512; isotype, KUN-HKAS133213).</p><fig id="F1" position="float" orientation="portrait"><object-id xmlns:xlink="http://www.w3.org/1999/xlink" content-type="doi" xlink:type="simple">10.3897/mycokeys.108.126712.figure2</object-id><object-id xmlns:xlink="http://www.w3.org/1999/xlink" content-type="arpha" xlink:type="simple">7B5181DB-052E-54F7-AB1F-C21A3FB4A2A4</object-id><label>Figure 2.</label><caption><p><italic><tp:taxon-name><tp:taxon-name-part taxon-name-part-type="genus" reg="Stromatolinea">Stromatolinea</tp:taxon-name-part><tp:taxon-name-part taxon-name-part-type="species" reg="grisea">grisea</tp:taxon-name-part></tp:taxon-name></italic> (GMB4512) <bold>a</bold> habitat of a type material <bold>b–e</bold> appearance of stromata and pseudostromata on bamboo host <bold>f</bold> peridium of ascoma <bold>g</bold> horizontal section of ascostromata <bold>h, i</bold> asci <bold>j</bold> vertical sections of ascomata in stroma <bold>k</bold> ascospores. Scale bars: 1 mm (<bold>b</bold>); 3 mm (<bold>c–e</bold>); 30 μm (<bold>f</bold>); 0.4 mm (<bold>g, j</bold>); 20 μm (<bold>h, i</bold>); 10 μm (<bold>k</bold>).</p></caption><graphic xmlns:xlink="http://www.w3.org/1999/xlink" xlink:href="mycokeys-108-197-g002.jpg" position="float" orientation="portrait" xlink:type="simple" id="oo_1128030.jpg"><uri content-type="original_file" xlink:type="simple">https://binary.pensoft.net/fig/1128030</uri></graphic></fig></tp:treatment-sec><tp:treatment-sec sec-type="etymology" id="SECID0E23AK"><title>Etymology.</title><p>The epithet “<italic><tp:taxon-name><tp:taxon-name-part taxon-name-part-type="genus" reg="Stromatolinea"/><tp:taxon-name-part taxon-name-part-type="species" reg="grisea">grisea</tp:taxon-name-part></tp:taxon-name></italic>” refers to the grey color of pseudostromata.</p></tp:treatment-sec><tp:treatment-sec sec-type="description" id="SECID0EL4AK"><title>Description.</title><p>Saprobic on dead culms of <italic><tp:taxon-name><tp:taxon-name-part taxon-name-part-type="genus" reg="Phyllostachys">Phyllostachys</tp:taxon-name-part></tp:taxon-name></italic> sp., forming black parallel elongate ascostromata on the host, surrounded by grey patches like pseudostromata. <bold>Pseudostromata</bold> grey, spreading between stromata and across the host surface. <bold>Sexual morph</bold>: <bold>Stromata</bold> 2–15 mm long, 400–800 μm wide, 400–600 μm high, parallel elongate, inconsistent in thickness, thin in between, fusiform, solitary to confluent, non-slit, black, exposing black ostioles. Upper cells of stromata near the perithecial ostiole black, thick-walled. Stromatic tissue yellow above and white between/below perithecia, compact. <bold>Ascomata</bold> 250–420 μm wide, 260–450 μm high, perithecial, 2–5 per stromata, usually 2 or 3 per stromata, immersed in stromata, globose to subglobose, ostiolate centrally, with a neck, opening to outer surface, 80–100 × 35–60 μm, slight erumpent over stromata, appearing as black shinny spots. <bold>Peridium</bold> 15–30 μm thick, cell elongate, <bold><italic>texture angularis</italic></bold>, outer thick layer dark brown, inner hyaline, surrounded by yellow stromatic tissue. <bold>Hamathecium</bold> paraphyses, filiform hyaline, 50–73 × 1–3.2 μm. <bold>Asci</bold> 50–95 × 5.5–9.8 μm (x̄ = 73 × 6.2 μm, n = 30), 8-spored, unitunicate, clavate, with a long and thin pedicel, apically rounded to truncate, J- apical ring. <bold>Ascospores</bold> 5.8–8.2 × 1.4–2 μm (x̄ = 7.5 × 1.6 μm, n = 30), allantoid, aseptate, straight to slightly curved, rounded at both ends, subhyaline, single oil droplets in both ends. <bold>Asexual morph</bold>: Undetermined.</p></tp:treatment-sec><tp:treatment-sec sec-type="description" id="SECID0EN5AK"><title>Culture characteristics.</title><p>Ascospores germinating on PDA within 24 hours, colonies on PDA, white when young, became pale, thinning toward the edge, white from above, reverse pale, no pigmentation, and no sporulation produced on the PDA medium.</p></tp:treatment-sec><tp:treatment-sec sec-type="material" id="SECID0ES5AK"><title>Addition material examined.</title><p>• China, Guizhou Province, Xishui Country, Changjian Gully, (<named-content xmlns:xlink="http://www.w3.org/1999/xlink" content-type="dwc:verbatimCoordinates" xlink:type="simple"><named-content content-type="geo-json" specific-use="{&#34;type&#34;:&#34;Point&#34;,&#34;coordinates&#34;:[106.196667,28.332222]}" id="NCID0E25AK" xlink:type="simple">28°19'56″N, 106°11'48″E</named-content></named-content>), altitude: 1,180 m, subtropical forest, on dead culms of <italic><tp:taxon-name><tp:taxon-name-part taxon-name-part-type="genus" reg="Phyllostachys">Phyllostachys</tp:taxon-name-part></tp:taxon-name></italic> sp., 2 January 2024, Lili Liu &amp; Yan Lin, R-200 (GMB4508).</p></tp:treatment-sec><tp:treatment-sec sec-type="notes" id="SECID0EH6AK"><title>Notes.</title><p>It is morphologically similar to <italic><tp:taxon-name><tp:taxon-name-part taxon-name-part-type="genus" reg="Stromatolinea">Stromatolinea</tp:taxon-name-part><tp:taxon-name-part taxon-name-part-type="species" reg="hydei">hydei</tp:taxon-name-part></tp:taxon-name></italic> and <italic><tp:taxon-name><tp:taxon-name-part taxon-name-part-type="genus" reg="Stromatolinea">S.</tp:taxon-name-part><tp:taxon-name-part taxon-name-part-type="species" reg="xishuiensis">xishuiensis</tp:taxon-name-part></tp:taxon-name></italic> but can be easily distinguished by the appearance of stromata and pseudostromata color. The pseudostromata of the latter two species are black, whereas grey in <italic><tp:taxon-name><tp:taxon-name-part taxon-name-part-type="genus" reg="Stromatolinea">S.</tp:taxon-name-part><tp:taxon-name-part taxon-name-part-type="species" reg="grisea">grisea</tp:taxon-name-part></tp:taxon-name></italic>. The stromata of <italic><tp:taxon-name><tp:taxon-name-part taxon-name-part-type="genus" reg="Stromatolinea">S.</tp:taxon-name-part><tp:taxon-name-part taxon-name-part-type="species" reg="hydei">hydei</tp:taxon-name-part></tp:taxon-name></italic> and <italic><tp:taxon-name><tp:taxon-name-part taxon-name-part-type="genus" reg="Stromatolinea">S.</tp:taxon-name-part><tp:taxon-name-part taxon-name-part-type="species" reg="xishuiensis">xishuiensis</tp:taxon-name-part></tp:taxon-name></italic> are consistent in thickness and possess frequent ascomata, whereas the stromata of <italic><tp:taxon-name><tp:taxon-name-part taxon-name-part-type="genus" reg="Stromatolinea">S.</tp:taxon-name-part><tp:taxon-name-part taxon-name-part-type="species" reg="grisea">grisea</tp:taxon-name-part></tp:taxon-name></italic> are inconsistent in thickness, thin in between, and possess usually 2 or 3 ascomata. Moreover, stromatic tissue is yellow above and white between or below perithecia in <italic><tp:taxon-name><tp:taxon-name-part taxon-name-part-type="genus" reg="Stromatolinea">S.</tp:taxon-name-part><tp:taxon-name-part taxon-name-part-type="species" reg="grisea">grisea</tp:taxon-name-part></tp:taxon-name></italic>, while it is completely yellow in <italic><tp:taxon-name><tp:taxon-name-part taxon-name-part-type="genus" reg="Stromatolinea">S.</tp:taxon-name-part><tp:taxon-name-part taxon-name-part-type="species" reg="hydei">hydei</tp:taxon-name-part></tp:taxon-name></italic> and <italic><tp:taxon-name><tp:taxon-name-part taxon-name-part-type="genus" reg="Stromatolinea">S.</tp:taxon-name-part><tp:taxon-name-part taxon-name-part-type="species" reg="xishuiensis">xishuiensis</tp:taxon-name-part></tp:taxon-name></italic>. The comparison of <abbrev xmlns:xlink="http://www.w3.org/1999/xlink" xlink:title="Internal transcribed spacers" id="ABBRID0EQCBK" xlink:type="simple">ITS</abbrev> sequences revealed 94% and 98% similarity to <italic><tp:taxon-name><tp:taxon-name-part taxon-name-part-type="genus" reg="Stromatolinea">S.</tp:taxon-name-part><tp:taxon-name-part taxon-name-part-type="species" reg="hydei">hydei</tp:taxon-name-part></tp:taxon-name></italic> and <italic><tp:taxon-name><tp:taxon-name-part taxon-name-part-type="genus" reg="Stromatolinea">S.</tp:taxon-name-part><tp:taxon-name-part taxon-name-part-type="species" reg="xishuiensis">xishuiensis</tp:taxon-name-part></tp:taxon-name></italic>, respectively, while <abbrev xmlns:xlink="http://www.w3.org/1999/xlink" xlink:title="β-tubulin" id="ABBRID0EKDBK" xlink:type="simple">TUB2</abbrev> sequences displayed 93% and 94% similarity to <italic><tp:taxon-name><tp:taxon-name-part taxon-name-part-type="genus" reg="Stromatolinea">S.</tp:taxon-name-part><tp:taxon-name-part taxon-name-part-type="species" reg="hydei">hydei</tp:taxon-name-part></tp:taxon-name></italic> and <italic><tp:taxon-name><tp:taxon-name-part taxon-name-part-type="genus" reg="Stromatolinea">S.</tp:taxon-name-part><tp:taxon-name-part taxon-name-part-type="species" reg="xishuiensis">xishuiensis</tp:taxon-name-part></tp:taxon-name></italic>, respectively. Differentiation from other known species of the genus is discussed in the note section of the below described species.</p></tp:treatment-sec></tp:taxon-treatment>
