# Supplementary material for: ﻿ Stromatolinea, a new diatrypaceous fungal genus (Ascomycota, Sordariomycetes, Xylariales, Diatrypaceae) from China
Source: MycoKeys. 2024 Sep 4;108:197–225. doi: 10.3897/mycokeys.108.126712 (PMC11391124; doi:10.3897/mycokeys.108.126712)
Supplement: XML Treatment for Stromatolinea guizhouensis [file mycokeys.108.126712-treatment3.xml]

<!DOCTYPE tp:taxon-treatment
  PUBLIC "-//TaxonX//DTD Taxonomic Treatment Publishing DTD v0 20100105//EN" "tax-treatment-NSO.dtd">
<tp:taxon-treatment xmlns:tp="http://www.plazi.org/taxpub"><tp:treatment-meta><kwd-group><label>Taxon classification</label><kwd>
                <named-content content-type="kingdom">Fungi</named-content>
              </kwd><kwd>
                <named-content content-type="order">Xylariales</named-content>
              </kwd><kwd>
                <named-content content-type="family">Diatrypaceae</named-content>
              </kwd></kwd-group><mixed-citation publication-type="journal"><person-group><name><surname>Habib</surname><given-names>Kamran</given-names></name><name><surname>Zhou</surname><given-names>Xin</given-names></name><name><surname>Zeng</surname><given-names>Wenyu</given-names></name><name><surname>Zhang</surname><given-names>Xu</given-names></name><name><surname>Hu</surname><given-names>Hongmin</given-names></name><name><surname>Wu</surname><given-names>Qianzhen</given-names></name><name><surname>Liu</surname><given-names>Lili</given-names></name><name><surname>Lin</surname><given-names>Yan</given-names></name><name><surname>Shen</surname><given-names>Xiangchun</given-names></name><name><surname>Kang</surname><given-names>Jichuan</given-names></name><name><surname>Li</surname><given-names>Qirui</given-names></name></person-group><article-title>﻿ <italic><tp:taxon-name><tp:taxon-name-part taxon-name-part-type="genus" reg="Stromatolinea">Stromatolinea</tp:taxon-name-part></tp:taxon-name></italic>, a new diatrypaceous fungal genus (<tp:taxon-name><tp:taxon-name-part taxon-name-part-type="phylum">Ascomycota</tp:taxon-name-part></tp:taxon-name>, <tp:taxon-name><tp:taxon-name-part taxon-name-part-type="class">Sordariomycetes</tp:taxon-name-part></tp:taxon-name>, <tp:taxon-name><tp:taxon-name-part taxon-name-part-type="order">Xylariales</tp:taxon-name-part></tp:taxon-name>, <tp:taxon-name><tp:taxon-name-part taxon-name-part-type="family">Diatrypaceae</tp:taxon-name-part></tp:taxon-name>) from China</article-title><source>MycoKeys</source><day>04</day><month>09</month><year>2024</year><volume>108</volume><fpage>197</fpage><lpage>225</lpage><pub-id pub-id-type="doi">10.3897/mycokeys.108.126712</pub-id></mixed-citation></tp:treatment-meta><tp:nomenclature><label>﻿</label><tp:taxon-name>
              <object-id xmlns:xlink="http://www.w3.org/1999/xlink" content-type="arpha" xlink:type="simple">87498C4A-F59A-5D0B-85AF-BEFC11BFD26B</object-id>
              <tp:taxon-name-part taxon-name-part-type="genus" reg="Stromatolinea">Stromatolinea</tp:taxon-name-part>
              <tp:taxon-name-part taxon-name-part-type="species" reg="guizhouensis">guizhouensis</tp:taxon-name-part>
              <object-id xmlns:xlink="http://www.w3.org/1999/xlink" content-type="mycobank" xlink:type="simple">853272</object-id>
            </tp:taxon-name><tp:taxon-authority>K. Habib &amp; Q.R. Li</tp:taxon-authority><tp:taxon-status xmlns:xlink="http://www.w3.org/1999/xlink" xlink:type="simple">sp. nov.</tp:taxon-status><xref ref-type="fig" rid="F2">Fig. 3</xref></tp:nomenclature><tp:treatment-sec sec-type="material" id="SECID0ESFBK"><title>Type.</title><p>• China, Guizhou Province, Anshun City, Pingba County (<named-content xmlns:xlink="http://www.w3.org/1999/xlink" content-type="dwc:verbatimCoordinates" xlink:type="simple"><named-content content-type="geo-json" specific-use="{&#34;type&#34;:&#34;Point&#34;,&#34;coordinates&#34;:[105.947500,26.253056]}" id="NCID0E2FBK" xlink:type="simple">26°15'11″N, 105°56'51″E</named-content></named-content>), altitude: 1,102 m, subtropical forest, on dead culms of <italic><tp:taxon-name><tp:taxon-name-part taxon-name-part-type="genus" reg="Phyllostachys">Phyllostachys</tp:taxon-name-part></tp:taxon-name></italic> sp., 25 August 2023, JWS-28 (Holotype, GMB4523; ex-type, GMBC4523; isotype, KUN-HKAS133214).</p><fig id="F2" position="float" orientation="portrait"><object-id xmlns:xlink="http://www.w3.org/1999/xlink" content-type="doi" xlink:type="simple">10.3897/mycokeys.108.126712.figure3</object-id><object-id xmlns:xlink="http://www.w3.org/1999/xlink" content-type="arpha" xlink:type="simple">C356B155-2D0B-539F-81D8-314BFBD2202C</object-id><label>Figure 3.</label><caption><p><italic><tp:taxon-name><tp:taxon-name-part taxon-name-part-type="genus" reg="Stromatolinea">Stromatolinea</tp:taxon-name-part><tp:taxon-name-part taxon-name-part-type="species" reg="guizhouensis">guizhouensis</tp:taxon-name-part></tp:taxon-name></italic> (GMB4523) <bold>a</bold> habitat of material <bold>b, c</bold> appearance of stromata on host <bold>d</bold> erumpent ostiole <bold>e</bold> horizontal section of ascostromata <bold>f</bold> vertical sections of ascomata in stroma <bold>g-i</bold> asci <bold>j</bold> apical ring of ascus <bold>k</bold> ascospores. Scale bars: 3 mm (<bold>b, c</bold>); 1 mm (<bold>d–f</bold>); 20 μm (<bold>g–j</bold>); 10 μm (<bold>k</bold>).</p></caption><graphic xmlns:xlink="http://www.w3.org/1999/xlink" xlink:href="mycokeys-108-197-g003.jpg" position="float" orientation="portrait" xlink:type="simple" id="oo_1128031.jpg"><uri content-type="original_file" xlink:type="simple">https://binary.pensoft.net/fig/1128031</uri></graphic></fig></tp:treatment-sec><tp:treatment-sec sec-type="etymology" id="SECID0EXHBK"><title>Etymology.</title><p>The epithet “<italic>guizhouensis</italic>” refers to the locality of the collection, Guizhou province.</p></tp:treatment-sec><tp:treatment-sec sec-type="description" id="SECID0EHIBK"><title>Description.</title><p>Saprobic on dead culms of <italic><tp:taxon-name><tp:taxon-name-part taxon-name-part-type="genus" reg="Phyllostachys">Phyllostachys</tp:taxon-name-part></tp:taxon-name></italic> sp., forming black parallel elongate ascostromata on the host. <bold>Pseudostromata</bold> absent. <bold>Sexual morph</bold>: <bold>Stromata</bold> 2–8.5 mm long, 350–800 μm wide, 400–600 μm high, parallel elongate, consistent in thickness, linear, long fusiform, solitary, sometime confluent, non-slit, distinctly gray at sides, often overlain by white crystalline, black at center, exposing black ostioles. Upper cells of stromata near the perithecial ostiole black, thick-walled. Stromatic tissue yellow between and beneath perithecia, compact. <bold>Ascomata</bold> 150–250 μm wide, 250–420 μm high, perithecial, frequent, 10–25 per stromata, immersed, linearly arranged, obpyriform, ostiolate centrally, with a neck, opening to outer surface, 70–90 × 35–60 μm, slight erumpent over stromata, appearing as black spots, slight shinny. <bold>Peridium</bold> 5–10 μm thick, cell elongate, <bold><italic>texture angularis</italic></bold>, outer thick layer dark brown, inner hyaline, surrounded by yellow stromatic tissue. <bold>Hamathecium</bold> paraphyses, filiform, hyaline, 54–70 × 1–3.2 μm. <bold>Asci</bold> 55–100 × 5.5–8 μm (x̄ = 67.2 × 6.8 μm, n = 30), 8-spored, unitunicate, clavate, with a long and thin pedicel, apically rounded to truncate, J- apical ring. <bold>Ascospores</bold> 5.8–9 × 1–2 μm (x̄ = 7.6 × 1.5 μm, n = 30), allantoid, aseptate, straight to slightly curved, rounded at both ends, subhyaline, smooth-walled, single oil droplets in both ends. <bold>Asexual morph</bold>: Undetermined.</p></tp:treatment-sec><tp:treatment-sec sec-type="description" id="SECID0EJJBK"><title>Culture characteristics.</title><p>Ascospores germinating on PDA within 24 hours, colonies on PDA, white when young, became pale, dense at centre, thinning toward the edge, reverse white at the margin, pale at the centre, no pigmentation, and no sporulation produced on the PDA medium.</p></tp:treatment-sec><tp:treatment-sec sec-type="material" id="SECID0EOJBK"><title>Additional material examined.</title><p>• China, Guizhou Province, Huaxi District, Xiaohe Village, China (<named-content xmlns:xlink="http://www.w3.org/1999/xlink" content-type="dwc:verbatimCoordinates" xlink:type="simple"><named-content content-type="geo-json" specific-use="{&#34;type&#34;:&#34;Point&#34;,&#34;coordinates&#34;:[106.702500,26.491389]}" id="NCID0EXJBK" xlink:type="simple">26°29'29″N, 106°42'09″E</named-content></named-content>), altitude: 1,097 m, subtropical forest, on dead culms of <italic><tp:taxon-name><tp:taxon-name-part taxon-name-part-type="genus" reg="Phyllostachys">Phyllostachys</tp:taxon-name-part></tp:taxon-name></italic> sp., 2 January 2024, Xin Zhou &amp; W.Y. Zeng, H-8 (GMB4515).</p></tp:treatment-sec><tp:treatment-sec sec-type="notes" id="SECID0EDKBK"><title>Notes.</title><p>Morphologically, <italic><tp:taxon-name><tp:taxon-name-part taxon-name-part-type="genus" reg="Stromatolinea">Stromatolinea</tp:taxon-name-part><tp:taxon-name-part taxon-name-part-type="species" reg="guizhouensis">guizhouensis</tp:taxon-name-part></tp:taxon-name></italic> is similar to <italic><tp:taxon-name><tp:taxon-name-part taxon-name-part-type="genus" reg="Stromatolinea">Stromatolinea</tp:taxon-name-part><tp:taxon-name-part taxon-name-part-type="species" reg="linearis">linearis</tp:taxon-name-part></tp:taxon-name></italic> (= <italic><tp:taxon-name><tp:taxon-name-part taxon-name-part-type="genus" reg="Diatrype">Diatrype</tp:taxon-name-part><tp:taxon-name-part taxon-name-part-type="species" reg="phaselinoides">phaselinoides</tp:taxon-name-part></tp:taxon-name></italic> Rappaz; <italic><tp:taxon-name><tp:taxon-name-part taxon-name-part-type="genus" reg="Eutypa">Eutypa</tp:taxon-name-part><tp:taxon-name-part taxon-name-part-type="species" reg="linearis">linearis</tp:taxon-name-part></tp:taxon-name></italic> Rehm), both exhibiting parallel elongate fusiform stromata with yellow stromatic tissue. However, it differs from <italic><tp:taxon-name><tp:taxon-name-part taxon-name-part-type="genus" reg="Stromatolinea">S.</tp:taxon-name-part><tp:taxon-name-part taxon-name-part-type="species" reg="linearis">linearis</tp:taxon-name-part></tp:taxon-name></italic> in having non-slit stromata, distinctly grey at sides, overlain by white crystalline material (Fig. <xref ref-type="fig" rid="F2">3b, c</xref>) and slightly larger ascospores (5.8–9 μm, x̄ = 7.6 μm), compared to <italic><tp:taxon-name><tp:taxon-name-part taxon-name-part-type="genus" reg="Stromatolinea">S.</tp:taxon-name-part><tp:taxon-name-part taxon-name-part-type="species" reg="linearis">linearis</tp:taxon-name-part></tp:taxon-name></italic> with longitudinally slit stromata when mature and smaller ascospores (5–7 μm, x̄ = 6.1 μm) (<xref ref-type="bibr" rid="B50">Rehm 1907</xref>; <xref ref-type="bibr" rid="B7">Dai et al. 2017</xref>). From the other newly described species, it lacks pseudostromata and exhibits grey stromata overlain by white crystalline material.</p><p>Another morphologically similar species, <italic><tp:taxon-name><tp:taxon-name-part taxon-name-part-type="genus" reg="Alloeutypa">Alloeutypa</tp:taxon-name-part><tp:taxon-name-part taxon-name-part-type="species" reg="milinensis">milinensis</tp:taxon-name-part></tp:taxon-name></italic> also features yellow stromatic tissue but can be easily differentiated by its stromata morphology. <italic><tp:taxon-name><tp:taxon-name-part taxon-name-part-type="genus" reg="Alloeutypa">Alloeutypa</tp:taxon-name-part><tp:taxon-name-part taxon-name-part-type="species" reg="milinensis">milinensis</tp:taxon-name-part></tp:taxon-name></italic> exhibits scattered oblong to strip-shaped stromata measuring 0.9–2.2 mm in width and with larger ascospores (6.6–10.1 × 1.7–2.6 μm, x̄ = 8.5 × 2.1 μm) (<xref ref-type="bibr" rid="B35">Ma et al. 2023</xref>).</p></tp:treatment-sec><ref-list><ref id="B50"><mixed-citation xmlns:xlink="http://www.w3.org/1999/xlink" xlink:type="simple"><person-group><name name-style="western"><surname>Rehm</surname><given-names>H</given-names></name></person-group> (<year>1907</year>) <article-title><tp:taxon-name><tp:taxon-name-part taxon-name-part-type="class">Ascomycetes</tp:taxon-name-part></tp:taxon-name> novi.</article-title><source>Annales Mycologici</source><volume>5</volume>: <fpage>516</fpage>–<lpage>546</lpage>.</mixed-citation></ref><ref id="B7"><mixed-citation xmlns:xlink="http://www.w3.org/1999/xlink" xlink:type="simple"><person-group><name name-style="western"><surname>Dai</surname><given-names>DQ</given-names></name><name name-style="western"><surname>Phookamsak</surname><given-names>R</given-names></name><name name-style="western"><surname>Wijayawardene</surname><given-names>NN</given-names></name><name name-style="western"><surname>Li</surname><given-names>WJ</given-names></name><name name-style="western"><surname>Bhat</surname><given-names>DJ</given-names></name><name name-style="western"><surname>Xu</surname><given-names>JC</given-names></name><name name-style="western"><surname>Taylor</surname><given-names>JE</given-names></name><name name-style="western"><surname>Hyde</surname><given-names>KD</given-names></name><name name-style="western"><surname>Chukeatirote</surname><given-names>E</given-names></name></person-group> (<year>2017</year>) <article-title>Bambusicolous fungi.</article-title><source>Fungal Diversity</source><volume>82</volume>(<issue>1</issue>): <fpage>1</fpage>–<lpage>105</lpage>. <ext-link xlink:href="10.1007/s13225-016-0367-8" ext-link-type="doi" xlink:type="simple">https://doi.org/10.1007/s13225-016-0367-8</ext-link></mixed-citation></ref><ref id="B35"><mixed-citation xmlns:xlink="http://www.w3.org/1999/xlink" xlink:type="simple"><person-group><name name-style="western"><surname>Ma</surname><given-names>H-X</given-names></name><name name-style="western"><surname>Yang</surname><given-names>Z-E</given-names></name><name name-style="western"><surname>Song</surname><given-names>Z-K</given-names></name><name name-style="western"><surname>Qu</surname><given-names>Z</given-names></name><name name-style="western"><surname>Li</surname><given-names>Y</given-names></name><name name-style="western"><surname>Zhu</surname><given-names>AH</given-names></name></person-group> (<year>2023</year>) Taxonomic and phylogenetic contributions to <tp:taxon-name><tp:taxon-name-part taxon-name-part-type="family">Diatrypaceae</tp:taxon-name-part></tp:taxon-name> from southeastern Tibet in China. Frontiers in Microbiology 14: 1073548. <ext-link xlink:href="10.3389/fmicb.2023.1073548" ext-link-type="doi" xlink:type="simple">https://doi.org/10.3389/fmicb.2023.1073548</ext-link></mixed-citation></ref></ref-list></tp:taxon-treatment>
