# Supplementary material for: ﻿ Stromatolinea, a new diatrypaceous fungal genus (Ascomycota, Sordariomycetes, Xylariales, Diatrypaceae) from China
Source: MycoKeys. 2024 Sep 4;108:197–225. doi: 10.3897/mycokeys.108.126712 (PMC11391124; doi:10.3897/mycokeys.108.126712)
Supplement: XML Treatment for Stromatolinea hydei [file mycokeys.108.126712-treatment4.xml]

<!DOCTYPE tp:taxon-treatment
  PUBLIC "-//TaxonX//DTD Taxonomic Treatment Publishing DTD v0 20100105//EN" "tax-treatment-NSO.dtd">
<tp:taxon-treatment xmlns:tp="http://www.plazi.org/taxpub"><tp:treatment-meta><kwd-group><label>Taxon classification</label><kwd>
                <named-content content-type="kingdom">Fungi</named-content>
              </kwd><kwd>
                <named-content content-type="order">Xylariales</named-content>
              </kwd><kwd>
                <named-content content-type="family">Diatrypaceae</named-content>
              </kwd></kwd-group><mixed-citation publication-type="journal"><person-group><name><surname>Habib</surname><given-names>Kamran</given-names></name><name><surname>Zhou</surname><given-names>Xin</given-names></name><name><surname>Zeng</surname><given-names>Wenyu</given-names></name><name><surname>Zhang</surname><given-names>Xu</given-names></name><name><surname>Hu</surname><given-names>Hongmin</given-names></name><name><surname>Wu</surname><given-names>Qianzhen</given-names></name><name><surname>Liu</surname><given-names>Lili</given-names></name><name><surname>Lin</surname><given-names>Yan</given-names></name><name><surname>Shen</surname><given-names>Xiangchun</given-names></name><name><surname>Kang</surname><given-names>Jichuan</given-names></name><name><surname>Li</surname><given-names>Qirui</given-names></name></person-group><article-title>﻿ <italic><tp:taxon-name><tp:taxon-name-part taxon-name-part-type="genus" reg="Stromatolinea">Stromatolinea</tp:taxon-name-part></tp:taxon-name></italic>, a new diatrypaceous fungal genus (<tp:taxon-name><tp:taxon-name-part taxon-name-part-type="phylum">Ascomycota</tp:taxon-name-part></tp:taxon-name>, <tp:taxon-name><tp:taxon-name-part taxon-name-part-type="class">Sordariomycetes</tp:taxon-name-part></tp:taxon-name>, <tp:taxon-name><tp:taxon-name-part taxon-name-part-type="order">Xylariales</tp:taxon-name-part></tp:taxon-name>, <tp:taxon-name><tp:taxon-name-part taxon-name-part-type="family">Diatrypaceae</tp:taxon-name-part></tp:taxon-name>) from China</article-title><source>MycoKeys</source><day>04</day><month>09</month><year>2024</year><volume>108</volume><fpage>197</fpage><lpage>225</lpage><pub-id pub-id-type="doi">10.3897/mycokeys.108.126712</pub-id></mixed-citation></tp:treatment-meta><tp:nomenclature><label>﻿</label><tp:taxon-name>
              <object-id xmlns:xlink="http://www.w3.org/1999/xlink" content-type="arpha" xlink:type="simple">90C412CB-8C81-5FDC-899B-3E058D81E058</object-id>
              <tp:taxon-name-part taxon-name-part-type="genus" reg="Stromatolinea">Stromatolinea</tp:taxon-name-part>
              <tp:taxon-name-part taxon-name-part-type="species" reg="hydei">hydei</tp:taxon-name-part>
              <object-id xmlns:xlink="http://www.w3.org/1999/xlink" content-type="mycobank" xlink:type="simple">853274</object-id>
            </tp:taxon-name><tp:taxon-authority>K. Habib &amp; Q.R. Li</tp:taxon-authority><tp:taxon-status xmlns:xlink="http://www.w3.org/1999/xlink" xlink:type="simple">sp. nov.</tp:taxon-status><xref ref-type="fig" rid="F3">Fig. 4</xref></tp:nomenclature><tp:treatment-sec sec-type="material" id="SECID0EBPBK"><title>Type.</title><p>• China, Guizhou Province, Anlong County Suburban (<named-content xmlns:xlink="http://www.w3.org/1999/xlink" content-type="dwc:verbatimCoordinates" xlink:type="simple"><named-content content-type="geo-json" specific-use="{&#34;type&#34;:&#34;Point&#34;,&#34;coordinates&#34;:[105.442778,25.098889]}" id="NCID0EKPBK" xlink:type="simple">25°05'56″N, 105°26'34″E</named-content></named-content>), altitude: 856 m, subtropical forest, on dead culms of <italic><tp:taxon-name><tp:taxon-name-part taxon-name-part-type="genus" reg="Phyllostachys">Phyllostachys</tp:taxon-name-part></tp:taxon-name></italic> sp., 23 September 2023, Youpeng Wu, JWS-8 (Holotype, GMB4509; ex-type, GMBC4509; isotype, KUN-HKAS133215).</p><fig id="F3" position="float" orientation="portrait"><object-id xmlns:xlink="http://www.w3.org/1999/xlink" content-type="doi" xlink:type="simple">10.3897/mycokeys.108.126712.figure4</object-id><object-id xmlns:xlink="http://www.w3.org/1999/xlink" content-type="arpha" xlink:type="simple">B453B36A-B93F-547B-A9FC-08A303F1583A</object-id><label>Figure 4.</label><caption><p><italic><tp:taxon-name><tp:taxon-name-part taxon-name-part-type="genus" reg="Stromatolinea">Stromatolinea</tp:taxon-name-part><tp:taxon-name-part taxon-name-part-type="species" reg="hydei">hydei</tp:taxon-name-part></tp:taxon-name></italic> (GMB4509) <bold>a</bold> habitat of material <bold>b, c</bold> appearance of stromata on host <bold>d</bold> vertical section of ascomata in stroma <bold>e</bold> horizontal section of ascostromata <bold>f</bold> vertical section of ascoma <bold>g–j</bold> asci <bold>k–m</bold> ascospores. Scale bars: 3 mm (<bold>b, c</bold>); 0.5 mm (<bold>d, e</bold>); 100 μm (<bold>f</bold>); 15 μm (<bold>g–j</bold>); 5 μm (<bold>k–m</bold>).</p></caption><graphic xmlns:xlink="http://www.w3.org/1999/xlink" xlink:href="mycokeys-108-197-g004.jpg" position="float" orientation="portrait" xlink:type="simple" id="oo_1128032.jpg"><uri content-type="original_file" xlink:type="simple">https://binary.pensoft.net/fig/1128032</uri></graphic></fig></tp:treatment-sec><tp:treatment-sec sec-type="etymology" id="SECID0EGRBK"><title>Etymology.</title><p>The epithet “<italic><tp:taxon-name><tp:taxon-name-part taxon-name-part-type="genus" reg="Stromatolinea"/><tp:taxon-name-part taxon-name-part-type="species" reg="hydei">hydei</tp:taxon-name-part></tp:taxon-name></italic>” pays tribute to the renowned mycologist, Prof. Kevin David Hyde, in recognition of his valuable contributions to the field of mycology.</p></tp:treatment-sec><tp:treatment-sec sec-type="description" id="SECID0EWRBK"><title>Description.</title><p>Saprobic on dead culms of <italic><tp:taxon-name><tp:taxon-name-part taxon-name-part-type="genus" reg="Phyllostachys">Phyllostachys</tp:taxon-name-part></tp:taxon-name></italic> sp., forming black parallel elongate ascostromata on the host, surrounded by black patches like pseudostromata. <bold>Pseudostromata</bold> black, spreading between stromata and across the host surface forming the darkened region. <bold>Sexual morph</bold>: <bold>Stromata</bold> 2–10 mm long, 400–800 μm wide, 400–620 μm high, parallel elongate, straight, long fusiform, solitary, sometime confluent, slit when mature, black, above plane, exposing black ostioles. Upper cells of stromata near the perithecial ostiole black, thick-walled. Stromatic tissue yellow between and beneath perithecia, compact. <bold>Ascomata</bold> 150–270 μm wide, 260–440 μm high, perithecial, frequent, 10–25 per stromata, immersed in stromata, linearly arranged, obpyriform, ostiolate centrally, with a neck, opening to outer surface, 80–100 × 35–60 μm, slight erumpent over stromata, appearing as black spots, slight shinny. <bold>Peridium</bold> 5–10 μm thick, cell elongate, <bold><italic>texture angularis</italic></bold>, outer thick layer dark brown, inner hyaline, surrounded by yellow stromatic tissue. <bold>Hamathecium</bold> paraphyses, filiform. hyaline, 50–68 × 1–3.5 μm. <bold>Asci</bold> 50–80 × 5.5–8 μm (x̄ = 64 × 6.5 μm, n = 15), 8-spored, unitunicate, clavate, with a long and thin pedicel, apically rounded to truncate, a J- apical ring. <bold>Ascospores</bold> 5.8–10 × 1.4–2.5 μm (x̄ = 8 × 1.8 μm, n = 20), allantoid, aseptate, straight to slightly curved, rounded at both ends, subhyaline, single oil droplets in both ends. <bold>Asexual morph</bold>: Undetermined.</p></tp:treatment-sec><tp:treatment-sec sec-type="description" id="SECID0EYSBK"><title>Culture characteristics.</title><p>Ascospores germinating on PDA within 24 hours, colonies on PDA, white when young, became pale, dense at centre, thinning toward the edge, reverse pale-white, no pigmentation, and no sporulation produced on the PDA medium.</p></tp:treatment-sec><tp:treatment-sec sec-type="material" id="SECID0E4SBK"><title>Addition material examined.</title><p>China • Guizhou Province, Xishui Country, Changjian Gully, (<named-content xmlns:xlink="http://www.w3.org/1999/xlink" content-type="dwc:verbatimCoordinates" xlink:type="simple"><named-content content-type="geo-json" specific-use="{&#34;type&#34;:&#34;Point&#34;,&#34;coordinates&#34;:[106.192222,28.332500]}" id="NCID0EGTBK" xlink:type="simple">28°19'57″N, 106°11'32″E</named-content></named-content>), altitude: 1,180 m, subtropical forest, on dead culms of <italic><tp:taxon-name><tp:taxon-name-part taxon-name-part-type="genus" reg="Phyllostachys">Phyllostachys</tp:taxon-name-part></tp:taxon-name></italic> sp., 2 January 2024, Lili Liu &amp; Yan Lin, R-27 (GMB4538) • China, Guizhou Province, Xishui Country, Changjian Gully, (28°19'51″N, 106°11'49″E), altitude: 1,185 m, subtropical forest, on dead culms of <italic><tp:taxon-name><tp:taxon-name-part taxon-name-part-type="genus" reg="Phyllostachys">Phyllostachys</tp:taxon-name-part></tp:taxon-name></italic> sp., 2 January 2024, Xin Zhou, R-4 (GMB4521).</p></tp:treatment-sec><tp:treatment-sec sec-type="notes" id="SECID0EZTBK"><title>Notes.</title><p><italic><tp:taxon-name><tp:taxon-name-part taxon-name-part-type="genus" reg="Stromatolinea">Stromatolinea</tp:taxon-name-part><tp:taxon-name-part taxon-name-part-type="species" reg="hydei">hydei</tp:taxon-name-part></tp:taxon-name></italic> is morphologically similar to <italic><tp:taxon-name><tp:taxon-name-part taxon-name-part-type="genus" reg="Stromatolinea">S.</tp:taxon-name-part><tp:taxon-name-part taxon-name-part-type="species" reg="linearis">linearis</tp:taxon-name-part></tp:taxon-name></italic> (=<italic><tp:taxon-name><tp:taxon-name-part taxon-name-part-type="genus" reg="Diatrype">Diatrype</tp:taxon-name-part><tp:taxon-name-part taxon-name-part-type="species" reg="phaselinoides">phaselinoides</tp:taxon-name-part></tp:taxon-name></italic>; <italic><tp:taxon-name><tp:taxon-name-part taxon-name-part-type="genus" reg="Eutypa">Eutypa</tp:taxon-name-part><tp:taxon-name-part taxon-name-part-type="species" reg="linearis">linearis</tp:taxon-name-part></tp:taxon-name></italic>), both displaying parallel elongate fusiform stromata with yellow stromatic tissue and slit mature stromata. However, <italic><tp:taxon-name><tp:taxon-name-part taxon-name-part-type="genus" reg="Stromatolinea">S.</tp:taxon-name-part><tp:taxon-name-part taxon-name-part-type="species" reg="hydei">hydei</tp:taxon-name-part></tp:taxon-name></italic> is distinguishable by its stromata, which are surrounded by black patches resembling pseudostromata, which spread between stromata and across the host surface, forming a darkened region. Additionally, <italic><tp:taxon-name><tp:taxon-name-part taxon-name-part-type="genus" reg="Stromatolinea">S.</tp:taxon-name-part><tp:taxon-name-part taxon-name-part-type="species" reg="hydei">hydei</tp:taxon-name-part></tp:taxon-name></italic> has larger ascospores 5.8–10 × 1.4–2.5 μm (with an average of 8 × 1.8 μm), compared to <italic><tp:taxon-name><tp:taxon-name-part taxon-name-part-type="genus" reg="Stromatolinea">S.</tp:taxon-name-part><tp:taxon-name-part taxon-name-part-type="species" reg="linearis">linearis</tp:taxon-name-part></tp:taxon-name></italic>, whose ascospores range from 5–7 × 1–2 μm, with an average of 6.1 × 1.4 μm (<xref ref-type="bibr" rid="B7">Dai et al. 2017</xref>).</p></tp:treatment-sec><ref-list><ref id="B7"><mixed-citation xmlns:xlink="http://www.w3.org/1999/xlink" xlink:type="simple"><person-group><name name-style="western"><surname>Dai</surname><given-names>DQ</given-names></name><name name-style="western"><surname>Phookamsak</surname><given-names>R</given-names></name><name name-style="western"><surname>Wijayawardene</surname><given-names>NN</given-names></name><name name-style="western"><surname>Li</surname><given-names>WJ</given-names></name><name name-style="western"><surname>Bhat</surname><given-names>DJ</given-names></name><name name-style="western"><surname>Xu</surname><given-names>JC</given-names></name><name name-style="western"><surname>Taylor</surname><given-names>JE</given-names></name><name name-style="western"><surname>Hyde</surname><given-names>KD</given-names></name><name name-style="western"><surname>Chukeatirote</surname><given-names>E</given-names></name></person-group> (<year>2017</year>) <article-title>Bambusicolous fungi.</article-title><source>Fungal Diversity</source><volume>82</volume>(<issue>1</issue>): <fpage>1</fpage>–<lpage>105</lpage>. <ext-link xlink:href="10.1007/s13225-016-0367-8" ext-link-type="doi" xlink:type="simple">https://doi.org/10.1007/s13225-016-0367-8</ext-link></mixed-citation></ref></ref-list></tp:taxon-treatment>
