# Supplementary material for: ﻿ Stromatolinea, a new diatrypaceous fungal genus (Ascomycota, Sordariomycetes, Xylariales, Diatrypaceae) from China
Source: MycoKeys. 2024 Sep 4;108:197–225. doi: 10.3897/mycokeys.108.126712 (PMC11391124; doi:10.3897/mycokeys.108.126712)
Supplement: XML Treatment for Stromatolinea xishuiensis [file mycokeys.108.126712-treatment5.xml]

<!DOCTYPE tp:taxon-treatment
  PUBLIC "-//TaxonX//DTD Taxonomic Treatment Publishing DTD v0 20100105//EN" "tax-treatment-NSO.dtd">
<tp:taxon-treatment xmlns:tp="http://www.plazi.org/taxpub"><tp:treatment-meta><kwd-group><label>Taxon classification</label><kwd>
                <named-content content-type="kingdom">Fungi</named-content>
              </kwd><kwd>
                <named-content content-type="order">Xylariales</named-content>
              </kwd><kwd>
                <named-content content-type="family">Diatrypaceae</named-content>
              </kwd></kwd-group><mixed-citation publication-type="journal"><person-group><name><surname>Habib</surname><given-names>Kamran</given-names></name><name><surname>Zhou</surname><given-names>Xin</given-names></name><name><surname>Zeng</surname><given-names>Wenyu</given-names></name><name><surname>Zhang</surname><given-names>Xu</given-names></name><name><surname>Hu</surname><given-names>Hongmin</given-names></name><name><surname>Wu</surname><given-names>Qianzhen</given-names></name><name><surname>Liu</surname><given-names>Lili</given-names></name><name><surname>Lin</surname><given-names>Yan</given-names></name><name><surname>Shen</surname><given-names>Xiangchun</given-names></name><name><surname>Kang</surname><given-names>Jichuan</given-names></name><name><surname>Li</surname><given-names>Qirui</given-names></name></person-group><article-title>﻿ <italic><tp:taxon-name><tp:taxon-name-part taxon-name-part-type="genus" reg="Stromatolinea">Stromatolinea</tp:taxon-name-part></tp:taxon-name></italic>, a new diatrypaceous fungal genus (<tp:taxon-name><tp:taxon-name-part taxon-name-part-type="phylum">Ascomycota</tp:taxon-name-part></tp:taxon-name>, <tp:taxon-name><tp:taxon-name-part taxon-name-part-type="class">Sordariomycetes</tp:taxon-name-part></tp:taxon-name>, <tp:taxon-name><tp:taxon-name-part taxon-name-part-type="order">Xylariales</tp:taxon-name-part></tp:taxon-name>, <tp:taxon-name><tp:taxon-name-part taxon-name-part-type="family">Diatrypaceae</tp:taxon-name-part></tp:taxon-name>) from China</article-title><source>MycoKeys</source><day>04</day><month>09</month><year>2024</year><volume>108</volume><fpage>197</fpage><lpage>225</lpage><pub-id pub-id-type="doi">10.3897/mycokeys.108.126712</pub-id></mixed-citation></tp:treatment-meta><tp:nomenclature><label>﻿</label><tp:taxon-name>
              <object-id xmlns:xlink="http://www.w3.org/1999/xlink" content-type="arpha" xlink:type="simple">41B1CEE4-3D0E-5B33-9979-2B419C7F9D58</object-id>
              <tp:taxon-name-part taxon-name-part-type="genus" reg="Stromatolinea">Stromatolinea</tp:taxon-name-part>
              <tp:taxon-name-part taxon-name-part-type="species" reg="xishuiensis">xishuiensis</tp:taxon-name-part>
              <object-id xmlns:xlink="http://www.w3.org/1999/xlink" content-type="mycobank" xlink:type="simple">853275</object-id>
            </tp:taxon-name><tp:taxon-authority>K. Habib &amp; Q.R. Li</tp:taxon-authority><tp:taxon-status xmlns:xlink="http://www.w3.org/1999/xlink" xlink:type="simple">sp. nov.</tp:taxon-status><xref ref-type="fig" rid="F4">Fig. 5</xref></tp:nomenclature><tp:treatment-sec sec-type="material" id="SECID0E5XBK"><title>Type.</title><p>• China, Guizhou Province, Xishui Country, Changjian Gully, (<named-content xmlns:xlink="http://www.w3.org/1999/xlink" content-type="dwc:verbatimCoordinates" xlink:type="simple"><named-content content-type="geo-json" specific-use="{&#34;type&#34;:&#34;Point&#34;,&#34;coordinates&#34;:[106.197222,28.332778]}" id="NCID0EHYBK" xlink:type="simple">28°19'58″N, 106°11'50″E</named-content></named-content>), altitude: 1,180 m, subtropical forest, on dead culms of <italic><tp:taxon-name><tp:taxon-name-part taxon-name-part-type="genus" reg="Phyllostachys">Phyllostachys</tp:taxon-name-part></tp:taxon-name></italic> sp., 27 December 2023, Xin Zhou, R-7 (Holotype, GMB4535; ex-type, GMBC4535; isotype, KUN-HKAS133216).</p><fig id="F4" position="float" orientation="portrait"><object-id xmlns:xlink="http://www.w3.org/1999/xlink" content-type="doi" xlink:type="simple">10.3897/mycokeys.108.126712.figure5</object-id><object-id xmlns:xlink="http://www.w3.org/1999/xlink" content-type="arpha" xlink:type="simple">2B8E1D8D-5D98-5AA7-99A2-76236E39A782</object-id><label>Figure 5.</label><caption><p><italic><tp:taxon-name><tp:taxon-name-part taxon-name-part-type="genus" reg="Stromatolinea">Stromatolinea</tp:taxon-name-part><tp:taxon-name-part taxon-name-part-type="species" reg="xishuiensis">xishuiensis</tp:taxon-name-part></tp:taxon-name></italic> (GMB4535) <bold>a</bold> habitat of material <bold>b–d</bold> appearance of stromata on host <bold>e</bold> vertical section of ascomata in stroma <bold>f</bold> horizontal section of ascostromata <bold>g, h</bold> asci <bold>i</bold> ascospores. Scale bars: 3 mm (<bold>b, c</bold>); 1 mm (<bold>d</bold>); 0.5 mm (<bold>e, f</bold>); 20 μm (<bold>g, h</bold>); 10 μm (<bold>i</bold>).</p></caption><graphic xmlns:xlink="http://www.w3.org/1999/xlink" xlink:href="mycokeys-108-197-g005.jpg" position="float" orientation="portrait" xlink:type="simple" id="oo_1128033.jpg"><uri content-type="original_file" xlink:type="simple">https://binary.pensoft.net/fig/1128033</uri></graphic></fig></tp:treatment-sec><tp:treatment-sec sec-type="etymology" id="SECID0EB1BK"><title>Etymology.</title><p>The epithet “<italic><tp:taxon-name><tp:taxon-name-part taxon-name-part-type="genus" reg="Stromatolinea"/><tp:taxon-name-part taxon-name-part-type="species" reg="xishuiensis">xishuiensis</tp:taxon-name-part></tp:taxon-name></italic>” refers to the locality of the collection, Xishui County.</p></tp:treatment-sec><tp:treatment-sec sec-type="description" id="SECID0ER1BK"><title>Description.</title><p>Saprobic on dead bamboo culms, forming black parallel elongate ascostromata on the host, surrounded by black patches like pseudostromata. <bold>Pseudostromata</bold> black, spreading between stromata and across the host surface forming the darkened region. <bold>Sexual morph</bold>: <bold>Stromata</bold> 2–10 mm long, 350–600 μm wide, 400–550 μm high, parallel elongate, consistent in thickness, straight, long fusiform, solitary to confluent, non-slit, black, exposing black ostioles. Upper cells of stromata near the perithecial ostiole black, thick-walled. Stromatic tissue yellow between and beneath perithecia, compact. <bold>Ascomata</bold> perithecial, 150–220 μm wide, 240–300 μm high, frequent, 10–28 per stromata, immersed in stromata, obpyriform, irregular arranged, ostiolate centrally, with a neck, opening to outer surface, slight erumpent over stromata, appearing as black spots. <bold>Peridium</bold> 5–15 μm thick, cell elongate, texture angularis, outer thick layer dark brown, inner hyaline, surrounded by yellow stromatic tissue. <bold>Hamathecium</bold> paraphyses, hyaline, 50–70 × 1–3.6 μm, filiform. <bold>Asci</bold> 60–90 × 5.5–8 μm (x̄ = 70 × 7 μm, n = 15), 8-spored, clavate, with a long and thin pedicel, apically rounded to truncate, J- apical ring. <bold>Ascospores</bold> 5.8–8.2 × 1–2.2 μm (x̄ = 7.1 × 1.4 μm, n = 20), allantoid, aseptate, straight to slightly curved, rounded at both ends, subhyaline, 1–2 oil droplets in both ends. <bold>Asexual morph</bold>: Undetermined.</p></tp:treatment-sec><tp:treatment-sec sec-type="description" id="SECID0EJ2BK"><title>Culture characteristics.</title><p>Ascospores germinating on PDA within 24 hours, colonies on PDA, white when young, pale and dense at centre, thinning toward the edge, reverse pale-white, no pigmentation, and no sporulation produced on the PDA medium.</p></tp:treatment-sec><tp:treatment-sec sec-type="material" id="SECID0EO2BK"><title>Additional material examined.</title><p>• China, Guizhou Province, Zunyi City, Suiyang Country, Kuankuoshui National Nature Reserve (<named-content xmlns:xlink="http://www.w3.org/1999/xlink" content-type="dwc:verbatimCoordinates" xlink:type="simple"><named-content content-type="geo-json" specific-use="{&#34;type&#34;:&#34;Point&#34;,&#34;coordinates&#34;:[107.156572,28.492678]}" id="NCID0EX2BK" xlink:type="simple">28°29'33.64"N, 107°9'23.66"E</named-content></named-content>), altitude: 1,634 m, subtropical forest, on dead culms of <italic><tp:taxon-name><tp:taxon-name-part taxon-name-part-type="genus" reg="Phyllostachys">Phyllostachys</tp:taxon-name-part></tp:taxon-name></italic> sp., 23 September 2023, Qirui Li, K3N (GMB4522) • China, Guizhou Province, Zunyi City, Xishui Country, Changjian Gully, (<named-content xmlns:xlink="http://www.w3.org/1999/xlink" content-type="dwc:verbatimCoordinates" xlink:type="simple"><named-content content-type="geo-json" specific-use="{&#34;type&#34;:&#34;Point&#34;,&#34;coordinates&#34;:[106.198333,28.332778]}" id="NCID0EG3BK" xlink:type="simple">28°19'58″N, 106°11'54″E</named-content></named-content>), altitude: 1,180 m, on dead culms of <italic><tp:taxon-name><tp:taxon-name-part taxon-name-part-type="genus" reg="Phyllostachys">Phyllostachys</tp:taxon-name-part></tp:taxon-name></italic> sp., 27 December 2023, Xin Zhou, R-5, (GMB4514).</p></tp:treatment-sec><tp:treatment-sec sec-type="notes" id="SECID0ES3BK"><title>Notes.</title><p><italic><tp:taxon-name><tp:taxon-name-part taxon-name-part-type="genus" reg="Stromatolinea">Stromatolinea</tp:taxon-name-part><tp:taxon-name-part taxon-name-part-type="species" reg="xishuiensis">xishuiensis</tp:taxon-name-part></tp:taxon-name></italic> can be distinguished from <italic><tp:taxon-name><tp:taxon-name-part taxon-name-part-type="genus" reg="Stromatolinea">S.</tp:taxon-name-part><tp:taxon-name-part taxon-name-part-type="species" reg="guizhouensis">guizhouensis</tp:taxon-name-part></tp:taxon-name></italic> and <italic><tp:taxon-name><tp:taxon-name-part taxon-name-part-type="genus" reg="Stromatolinea">S.</tp:taxon-name-part><tp:taxon-name-part taxon-name-part-type="species" reg="linearis">linearis</tp:taxon-name-part></tp:taxon-name></italic> by its stromata surrounded by black patches spread between the stromata and across the host surface, forming a darkened region. Moreover, its ascomata are irregularly arranged in stroma. Morphologically, it is most similar to <italic><tp:taxon-name><tp:taxon-name-part taxon-name-part-type="genus" reg="Stromatolinea">S.</tp:taxon-name-part><tp:taxon-name-part taxon-name-part-type="species" reg="hydei">hydei</tp:taxon-name-part></tp:taxon-name></italic>, which also exhibits black patches spreading between stromata and across the host surface. However, <italic><tp:taxon-name><tp:taxon-name-part taxon-name-part-type="genus" reg="Stromatolinea">S.</tp:taxon-name-part><tp:taxon-name-part taxon-name-part-type="species" reg="hydei">hydei</tp:taxon-name-part></tp:taxon-name></italic> has slightly wider stromata, measuring 400–800 μm wide and 400–620 μm high, linearly arranged larger ascomata, measuring 150–270 μm wide and 260–440 μm high, and bigger ascospores, measuring 5.8–10 × 1.4–2.5 μm (average 8 × 1.8 μm). The <abbrev xmlns:xlink="http://www.w3.org/1999/xlink" xlink:title="Internal transcribed spacers" id="ABBRID0EP5BK" xlink:type="simple">ITS</abbrev> and β-tubulin sequence data of <italic><tp:taxon-name><tp:taxon-name-part taxon-name-part-type="genus" reg="Stromatolinea">S.</tp:taxon-name-part><tp:taxon-name-part taxon-name-part-type="species" reg="xishuiensis">xishuiensis</tp:taxon-name-part></tp:taxon-name></italic> and <italic><tp:taxon-name><tp:taxon-name-part taxon-name-part-type="genus" reg="Stromatolinea">S.</tp:taxon-name-part><tp:taxon-name-part taxon-name-part-type="species" reg="hydei">hydei</tp:taxon-name-part></tp:taxon-name></italic> demonstrates 94% and 95% similarity, respectively.</p></tp:treatment-sec></tp:taxon-treatment>
