# Supplementary material for: ﻿ Stromatolinea, a new diatrypaceous fungal genus (Ascomycota, Sordariomycetes, Xylariales, Diatrypaceae) from China
Source: MycoKeys. 2024 Sep 4;108:197–225. doi: 10.3897/mycokeys.108.126712 (PMC11391124; doi:10.3897/mycokeys.108.126712)
Supplement: XML Treatment for Stromatolinea linearis [file mycokeys.108.126712-treatment6.xml]

<!DOCTYPE tp:taxon-treatment
  PUBLIC "-//TaxonX//DTD Taxonomic Treatment Publishing DTD v0 20100105//EN" "tax-treatment-NSO.dtd">
<tp:taxon-treatment xmlns:tp="http://www.plazi.org/taxpub"><tp:treatment-meta><kwd-group><label>Taxon classification</label><kwd>
                <named-content content-type="kingdom">Fungi</named-content>
              </kwd><kwd>
                <named-content content-type="order">Xylariales</named-content>
              </kwd><kwd>
                <named-content content-type="family">Diatrypaceae</named-content>
              </kwd></kwd-group><mixed-citation publication-type="journal"><person-group><name><surname>Habib</surname><given-names>Kamran</given-names></name><name><surname>Zhou</surname><given-names>Xin</given-names></name><name><surname>Zeng</surname><given-names>Wenyu</given-names></name><name><surname>Zhang</surname><given-names>Xu</given-names></name><name><surname>Hu</surname><given-names>Hongmin</given-names></name><name><surname>Wu</surname><given-names>Qianzhen</given-names></name><name><surname>Liu</surname><given-names>Lili</given-names></name><name><surname>Lin</surname><given-names>Yan</given-names></name><name><surname>Shen</surname><given-names>Xiangchun</given-names></name><name><surname>Kang</surname><given-names>Jichuan</given-names></name><name><surname>Li</surname><given-names>Qirui</given-names></name></person-group><article-title>﻿ <italic><tp:taxon-name><tp:taxon-name-part taxon-name-part-type="genus" reg="Stromatolinea">Stromatolinea</tp:taxon-name-part></tp:taxon-name></italic>, a new diatrypaceous fungal genus (<tp:taxon-name><tp:taxon-name-part taxon-name-part-type="phylum">Ascomycota</tp:taxon-name-part></tp:taxon-name>, <tp:taxon-name><tp:taxon-name-part taxon-name-part-type="class">Sordariomycetes</tp:taxon-name-part></tp:taxon-name>, <tp:taxon-name><tp:taxon-name-part taxon-name-part-type="order">Xylariales</tp:taxon-name-part></tp:taxon-name>, <tp:taxon-name><tp:taxon-name-part taxon-name-part-type="family">Diatrypaceae</tp:taxon-name-part></tp:taxon-name>) from China</article-title><source>MycoKeys</source><day>04</day><month>09</month><year>2024</year><volume>108</volume><fpage>197</fpage><lpage>225</lpage><pub-id pub-id-type="doi">10.3897/mycokeys.108.126712</pub-id></mixed-citation></tp:treatment-meta><tp:nomenclature><label>﻿</label><tp:taxon-name>
              <object-id xmlns:xlink="http://www.w3.org/1999/xlink" content-type="arpha" xlink:type="simple">6B1F2DCC-9078-53F7-B4AE-BEBDFE8B7C14</object-id>
              <tp:taxon-name-part taxon-name-part-type="genus" reg="Stromatolinea">Stromatolinea</tp:taxon-name-part>
              <tp:taxon-name-part taxon-name-part-type="species" reg="linearis">linearis</tp:taxon-name-part>
              <object-id xmlns:xlink="http://www.w3.org/1999/xlink" content-type="mycobank" xlink:type="simple">853282</object-id>
            </tp:taxon-name><tp:taxon-authority>(Rehm) K. Habib &amp; Q. R. Li</tp:taxon-authority><tp:taxon-status xmlns:xlink="http://www.w3.org/1999/xlink" xlink:type="simple">comb. nov.</tp:taxon-status><tp:nomenclature-citation-list><tp:nomenclature-citation><tp:taxon-name>
                  <tp:taxon-name-part taxon-name-part-type="genus" reg="Eutypa">Eutypa</tp:taxon-name-part>
                  <tp:taxon-name-part taxon-name-part-type="species" reg="linearis">linearis</tp:taxon-name-part>
                </tp:taxon-name><comment>Rehm, Annls mycol. 5(6): 523 (1907) (Basionym). Synonym</comment></tp:nomenclature-citation><tp:nomenclature-citation><tp:taxon-name>
                  <tp:taxon-name-part taxon-name-part-type="genus" reg="Diatrype"/>
                  <tp:taxon-name-part taxon-name-part-type="species" reg="phaselinoides"/>
                </tp:taxon-name><comment>= <tp:taxon-name><tp:taxon-name-part taxon-name-part-type="genus" reg="Diatrype">Diatrype</tp:taxon-name-part><tp:taxon-name-part taxon-name-part-type="species" reg="phaselinoides">phaselinoides</tp:taxon-name-part></tp:taxon-name> Rappaz, Mycol. helv. 2(3): 442 (1987). Synonym </comment></tp:nomenclature-citation></tp:nomenclature-citation-list></tp:nomenclature><tp:treatment-sec sec-type="description" id="SECID0EMBCK"><title>Description.</title><p>See <xref ref-type="bibr" rid="B7">Dai et al. (2017)</xref>.</p></tp:treatment-sec><tp:treatment-sec sec-type="notes" id="SECID0EWBCK"><title>Notes.</title><p>The fungus was originally documented by <xref ref-type="bibr" rid="B50">Rehm (1907)</xref> from a specimen collected in Brazil, <italic><tp:taxon-name><tp:taxon-name-part taxon-name-part-type="genus" reg="Eutypa">Eutypa</tp:taxon-name-part><tp:taxon-name-part taxon-name-part-type="species" reg="linearis">linearis</tp:taxon-name-part></tp:taxon-name></italic> underwent a taxonomic revision by <xref ref-type="bibr" rid="B49">Rappaz (1987)</xref>, who reclassified it as <italic><tp:taxon-name><tp:taxon-name-part taxon-name-part-type="genus" reg="Diatrype">Diatrype</tp:taxon-name-part><tp:taxon-name-part taxon-name-part-type="species" reg="phaselinoides">phaselinoides</tp:taxon-name-part></tp:taxon-name></italic> (non <italic><tp:taxon-name><tp:taxon-name-part taxon-name-part-type="genus" reg="Diatrype">Diatrype</tp:taxon-name-part><tp:taxon-name-part taxon-name-part-type="species" reg="linearis">linearis</tp:taxon-name-part></tp:taxon-name></italic> Ellis &amp; Everh. 1897). <xref ref-type="bibr" rid="B7">Dai et al. (2017)</xref> provided molecular data and a reference specimen of this taxon. It is characterized by well-developed linear stromata with yellow-green interior tissue, long-stipitate asci, with hyaline to subhyaline allantoid ascospores, measuring 5–7 × 1.5–1.8 μm (<xref ref-type="bibr" rid="B49">Rappaz 1987</xref>; <xref ref-type="bibr" rid="B7">Dai et al. 2017</xref>). Phylogenetically, it clusters together with other <italic><tp:taxon-name><tp:taxon-name-part taxon-name-part-type="genus" reg="Stromatolinea">Stromatolinea</tp:taxon-name-part></tp:taxon-name></italic> species in a distinct clade. The morphological character of this taxon also aligns with those of <italic><tp:taxon-name><tp:taxon-name-part taxon-name-part-type="genus" reg="Stromatolinea">Stromatolinea</tp:taxon-name-part></tp:taxon-name></italic>, providing compelling support for its placement within the <italic><tp:taxon-name><tp:taxon-name-part taxon-name-part-type="genus" reg="Stromatolinea">Stromatolinea</tp:taxon-name-part></tp:taxon-name></italic> taxonomic framework.</p></tp:treatment-sec><ref-list><ref id="B7"><mixed-citation xmlns:xlink="http://www.w3.org/1999/xlink" xlink:type="simple"><person-group><name name-style="western"><surname>Dai</surname><given-names>DQ</given-names></name><name name-style="western"><surname>Phookamsak</surname><given-names>R</given-names></name><name name-style="western"><surname>Wijayawardene</surname><given-names>NN</given-names></name><name name-style="western"><surname>Li</surname><given-names>WJ</given-names></name><name name-style="western"><surname>Bhat</surname><given-names>DJ</given-names></name><name name-style="western"><surname>Xu</surname><given-names>JC</given-names></name><name name-style="western"><surname>Taylor</surname><given-names>JE</given-names></name><name name-style="western"><surname>Hyde</surname><given-names>KD</given-names></name><name name-style="western"><surname>Chukeatirote</surname><given-names>E</given-names></name></person-group> (<year>2017</year>) <article-title>Bambusicolous fungi.</article-title><source>Fungal Diversity</source><volume>82</volume>(<issue>1</issue>): <fpage>1</fpage>–<lpage>105</lpage>. <ext-link xlink:href="10.1007/s13225-016-0367-8" ext-link-type="doi" xlink:type="simple">https://doi.org/10.1007/s13225-016-0367-8</ext-link></mixed-citation></ref><ref id="B50"><mixed-citation xmlns:xlink="http://www.w3.org/1999/xlink" xlink:type="simple"><person-group><name name-style="western"><surname>Rehm</surname><given-names>H</given-names></name></person-group> (<year>1907</year>) <article-title><tp:taxon-name><tp:taxon-name-part taxon-name-part-type="class">Ascomycetes</tp:taxon-name-part></tp:taxon-name> novi.</article-title><source>Annales Mycologici</source><volume>5</volume>: <fpage>516</fpage>–<lpage>546</lpage>.</mixed-citation></ref><ref id="B49"><mixed-citation xmlns:xlink="http://www.w3.org/1999/xlink" xlink:type="simple"><person-group><name name-style="western"><surname>Rappaz</surname><given-names>F</given-names></name></person-group> (<year>1987</year>) <article-title>Taxonomie et nomenclature des Diatrypacees a asques octospores.</article-title><source>Mycologia Helvetica</source><volume>2</volume>: <fpage>285</fpage>–<lpage>648</lpage>.</mixed-citation></ref></ref-list></tp:taxon-treatment>
