# Supplementary material for: ﻿ Stromatolinea, a new diatrypaceous fungal genus (Ascomycota, Sordariomycetes, Xylariales, Diatrypaceae) from China
Source: MycoKeys. 2024 Sep 4;108:197–225. doi: 10.3897/mycokeys.108.126712 (PMC11391124; doi:10.3897/mycokeys.108.126712)
Supplement: XML Treatment for Stromatolinea phaselina [file mycokeys.108.126712-treatment7.xml]

<!DOCTYPE tp:taxon-treatment
  PUBLIC "-//TaxonX//DTD Taxonomic Treatment Publishing DTD v0 20100105//EN" "tax-treatment-NSO.dtd">
<tp:taxon-treatment xmlns:tp="http://www.plazi.org/taxpub"><tp:treatment-meta><kwd-group><label>Taxon classification</label><kwd>
                <named-content content-type="kingdom">Fungi</named-content>
              </kwd><kwd>
                <named-content content-type="order">Xylariales</named-content>
              </kwd><kwd>
                <named-content content-type="family">Diatrypaceae</named-content>
              </kwd></kwd-group><mixed-citation publication-type="journal"><person-group><name><surname>Habib</surname><given-names>Kamran</given-names></name><name><surname>Zhou</surname><given-names>Xin</given-names></name><name><surname>Zeng</surname><given-names>Wenyu</given-names></name><name><surname>Zhang</surname><given-names>Xu</given-names></name><name><surname>Hu</surname><given-names>Hongmin</given-names></name><name><surname>Wu</surname><given-names>Qianzhen</given-names></name><name><surname>Liu</surname><given-names>Lili</given-names></name><name><surname>Lin</surname><given-names>Yan</given-names></name><name><surname>Shen</surname><given-names>Xiangchun</given-names></name><name><surname>Kang</surname><given-names>Jichuan</given-names></name><name><surname>Li</surname><given-names>Qirui</given-names></name></person-group><article-title>﻿ <italic><tp:taxon-name><tp:taxon-name-part taxon-name-part-type="genus" reg="Stromatolinea">Stromatolinea</tp:taxon-name-part></tp:taxon-name></italic>, a new diatrypaceous fungal genus (<tp:taxon-name><tp:taxon-name-part taxon-name-part-type="phylum">Ascomycota</tp:taxon-name-part></tp:taxon-name>, <tp:taxon-name><tp:taxon-name-part taxon-name-part-type="class">Sordariomycetes</tp:taxon-name-part></tp:taxon-name>, <tp:taxon-name><tp:taxon-name-part taxon-name-part-type="order">Xylariales</tp:taxon-name-part></tp:taxon-name>, <tp:taxon-name><tp:taxon-name-part taxon-name-part-type="family">Diatrypaceae</tp:taxon-name-part></tp:taxon-name>) from China</article-title><source>MycoKeys</source><day>04</day><month>09</month><year>2024</year><volume>108</volume><fpage>197</fpage><lpage>225</lpage><pub-id pub-id-type="doi">10.3897/mycokeys.108.126712</pub-id></mixed-citation></tp:treatment-meta><tp:nomenclature><label>﻿</label><tp:taxon-name>
              <object-id xmlns:xlink="http://www.w3.org/1999/xlink" content-type="arpha" xlink:type="simple">34C2DE0F-2F3F-58AF-8F75-E42E1841DBD9</object-id>
              <tp:taxon-name-part taxon-name-part-type="genus" reg="Stromatolinea">Stromatolinea</tp:taxon-name-part>
              <tp:taxon-name-part taxon-name-part-type="species" reg="phaselina">phaselina</tp:taxon-name-part>
              <object-id xmlns:xlink="http://www.w3.org/1999/xlink" content-type="mycobank" xlink:type="simple">855036</object-id>
            </tp:taxon-name><tp:taxon-authority>(Mont.) K. Habib &amp; Q. R. Li</tp:taxon-authority><tp:taxon-status xmlns:xlink="http://www.w3.org/1999/xlink" xlink:type="simple">comb. nov.</tp:taxon-status><tp:nomenclature-citation-list><tp:nomenclature-citation><tp:taxon-name>
                  <tp:taxon-name-part taxon-name-part-type="genus" reg="Sphaeria">Sphaeria</tp:taxon-name-part>
                  <tp:taxon-name-part taxon-name-part-type="species" reg="phaselina">phaselina</tp:taxon-name-part>
                </tp:taxon-name><comment>Mont., Ann. Sci. Nat., Bot., sér. 4 3: 129 (1855) (Basionym). Synonym.</comment></tp:nomenclature-citation><tp:nomenclature-citation><tp:taxon-name>
                  <tp:taxon-name-part taxon-name-part-type="genus" reg="Diatrype"/>
                  <tp:taxon-name-part taxon-name-part-type="species" reg="phaselina"/>
                </tp:taxon-name><comment>= <tp:taxon-name><tp:taxon-name-part taxon-name-part-type="genus" reg="Diatrype">Diatrype</tp:taxon-name-part><tp:taxon-name-part taxon-name-part-type="species" reg="phaselina">phaselina</tp:taxon-name-part></tp:taxon-name> (Mont.) Rappaz, Mycol. Helv. 2(3): 442 (1987). Synonym.<sup><xref ref-type="fn" rid="en1">1</xref></sup></comment></tp:nomenclature-citation></tp:nomenclature-citation-list></tp:nomenclature><tp:treatment-sec sec-type="notes" id="SECID0ENGCK"><title>Notes.</title><p><italic><tp:taxon-name><tp:taxon-name-part taxon-name-part-type="genus" reg="Stromatolinea">Stromatolinea</tp:taxon-name-part><tp:taxon-name-part taxon-name-part-type="species" reg="phaselina">phaselina</tp:taxon-name-part></tp:taxon-name></italic> was first described and illustrated by Montagne in 1855 based on a collection from Guyana. <xref ref-type="bibr" rid="B49">Rappaz (1987)</xref> conducted a detailed analysis of various species that had been reported under different names (given above as synonyms). He reviewed their descriptions and type materials, though some of type material were lost. <xref ref-type="bibr" rid="B49">Rappaz (1987)</xref> synonymized <italic><tp:taxon-name><tp:taxon-name-part taxon-name-part-type="genus" reg="Eutypa">E.</tp:taxon-name-part><tp:taxon-name-part taxon-name-part-type="species" reg="kusanoi">kusanoi</tp:taxon-name-part></tp:taxon-name></italic> and <italic><tp:taxon-name><tp:taxon-name-part taxon-name-part-type="genus" reg="Eutypa">E.</tp:taxon-name-part><tp:taxon-name-part taxon-name-part-type="species" reg="bambusina">bambusina</tp:taxon-name-part></tp:taxon-name></italic> with <italic><tp:taxon-name><tp:taxon-name-part taxon-name-part-type="genus" reg="Eutypa">Eutypa</tp:taxon-name-part><tp:taxon-name-part taxon-name-part-type="species" reg="hypoxantha">hypoxantha</tp:taxon-name-part></tp:taxon-name></italic> and grouped these along with <italic><tp:taxon-name><tp:taxon-name-part taxon-name-part-type="genus" reg="Sphaeria">Sphaeria</tp:taxon-name-part><tp:taxon-name-part taxon-name-part-type="species" reg="phaselina">phaselina</tp:taxon-name-part></tp:taxon-name></italic> and <italic><tp:taxon-name><tp:taxon-name-part taxon-name-part-type="genus" reg="Eutypella">Eutypella</tp:taxon-name-part><tp:taxon-name-part taxon-name-part-type="species" reg="hypoxantha">hypoxantha</tp:taxon-name-part></tp:taxon-name></italic> under the broader name <italic><tp:taxon-name><tp:taxon-name-part taxon-name-part-type="genus" reg="Diatrype">Diatrype</tp:taxon-name-part><tp:taxon-name-part taxon-name-part-type="species" reg="phaselina">phaselina</tp:taxon-name-part></tp:taxon-name></italic> (Mont.) Rappaz. The morphological character of this taxon also aligns with those of <italic><tp:taxon-name><tp:taxon-name-part taxon-name-part-type="genus" reg="Stromatolinea">Stromatolinea</tp:taxon-name-part></tp:taxon-name></italic>, providing compelling support for its placement within the <italic><tp:taxon-name><tp:taxon-name-part taxon-name-part-type="genus" reg="Stromatolinea">Stromatolinea</tp:taxon-name-part></tp:taxon-name></italic> taxonomic framework.</p><p>Morphologically, <italic><tp:taxon-name><tp:taxon-name-part taxon-name-part-type="genus" reg="Stromatolinea">Stromatolinea</tp:taxon-name-part><tp:taxon-name-part taxon-name-part-type="species" reg="phaselina">phaselina</tp:taxon-name-part></tp:taxon-name></italic> resembles <italic><tp:taxon-name><tp:taxon-name-part taxon-name-part-type="genus" reg="Stromatolinea">S.</tp:taxon-name-part><tp:taxon-name-part taxon-name-part-type="species" reg="grisea">grisea</tp:taxon-name-part></tp:taxon-name></italic> in having yellow entostromatic tissue above and white tissue between or below the perithecia. However, there are no reports of pseudostromata presence, detailed stromata morphology, or the number of perithecia per stromata in the published description of <italic><tp:taxon-name><tp:taxon-name-part taxon-name-part-type="genus" reg="Diatrype">Diatrype</tp:taxon-name-part><tp:taxon-name-part taxon-name-part-type="species" reg="phaselina">phaselina</tp:taxon-name-part></tp:taxon-name></italic> (<xref ref-type="bibr" rid="B49">Rappaz 1987</xref>). Furthermore, descriptions and synonymized accounts of this species report very short asci sizes, measuring 25–35 × 5–7 μm. This is problematic because the family is known to typically possess long asci. This gap in detailed morphological data limits our ability to fully understand and differentiate <italic><tp:taxon-name><tp:taxon-name-part taxon-name-part-type="genus" reg="Diatrype">Diatrype</tp:taxon-name-part><tp:taxon-name-part taxon-name-part-type="species" reg="phaselina">phaselina</tp:taxon-name-part></tp:taxon-name></italic> from other species. Without a detailed description and access to type material or DNA data, we cannot definitively classify it within the key of the genus.</p><p>The synonyms of this species are not updated in Index Fungorum and Mycobank, where they are still listed as separate species. Given <xref ref-type="bibr" rid="B49">Rappaz (1987)</xref> thorough analysis of historical descriptions and most of the original materials, we consider his classification/synonyms of the species to be well-founded and reliable.</p></tp:treatment-sec><tp:treatment-sec><!--Section generated to contain objects referenced in tp:taxon-treatment.--><fn-group><fn id="en1"><p>See Rappaz (1987) for other synonyms and description.</p></fn></fn-group></tp:treatment-sec><ref-list><ref id="B49"><mixed-citation xmlns:xlink="http://www.w3.org/1999/xlink" xlink:type="simple"><person-group><name name-style="western"><surname>Rappaz</surname><given-names>F</given-names></name></person-group> (<year>1987</year>) <article-title>Taxonomie et nomenclature des Diatrypacees a asques octospores.</article-title><source>Mycologia Helvetica</source><volume>2</volume>: <fpage>285</fpage>–<lpage>648</lpage>.</mixed-citation></ref></ref-list></tp:taxon-treatment>
