# Supplementary material for: ﻿ Stromatolinea, a new diatrypaceous fungal genus (Ascomycota, Sordariomycetes, Xylariales, Diatrypaceae) from China
Source: MycoKeys. 2024 Sep 4;108:197–225. doi: 10.3897/mycokeys.108.126712 (PMC11391124; doi:10.3897/mycokeys.108.126712)
Supplement: Supplementary material 1 — Alignment file [file mycokeys-108-197-s001.fasta]

>K3N
cattacagagttatctaactcccaacccatgtgaacttacctttgttgcctcggcgggag
agcctacccggtacctaccctgtagctacccgggagcgagctgccccgcagcccgctgct
ggccgacccgtcggtggacagtaaaactcttgttttttagtgattatctgagtgtttata
cttaataagttaaaactttcaacaacggatctcttggttctggcatcgatgaagaacgca
gcgaaatgcgataagtaatgtgaattgcagaattcagtgaatcatcgaatctttgaacgc
acattgcgcccattagtattctagtgggcatgcctgttcgagcgtcatttcaaccctcaa
gcaccggttgcttggcattgggaggtcgtagggcagctcctcgaagctattggcggagtc
gcgttggccccaagcgtagtaattctttctcgcttcaggatcagcgctggcgtctagccg
taaagcccctaattttctagtggtgacct-gtgtgtatgtaatcgactgcgaatgcacca
tccaatagctacaacggcacctcggagctccagcttgagcgtatcaacgtctacttcaac
gaggaagaaactcttcggcgtccggtaacaagtatgtccctcgtgccgtccttgtcgatc
tcgagcccggtaccatggacgccgtccgtgctggtccctttggtcagctcttccgtcccg
acaactttgtcttcggacagccggtgctggcaacaactgggccaagggtcactacaccga
gggtgccgagctcgtcgaccaggttctcgacgttgtccgccgtgaggccgagggctgcga
ctgcctccagggtttccagatcacccactctctcggtggtggtaccggtgccggtatggg
taccctgctgatctccaagatccgcgaggaattccctgaccgtatgatggccactttctc
cgttgtgccctctcccaaggtttccgacaccgtcgttgagccttacaacgccaccctttc
cgtccaccagctcgttgagaactcggacgagaccttctgcattgacaacgaagctctcta
cgacatctgcatgcgcaccctgaagctgtccaacccttcgtacggcgacctgaaccacct
cgtctctgccgtcatgtcgggtgtctccacctcgctgcgtttccctggtcagctgaactc
tgacctgcgcaagctggccgtcaacatggttcctttcccccgtctccacttcttcatggt
cggctttgctcccctgaccagccgcggtgcccactctttccgtgc
>R5_BOTH_CORRECTED
cattacagagttatctaactcccaacccatgtgaacttacctttgttgcctcggcgggag
agcctacccggtacctaccctgtagctacccgggagcgagctgccccgcagcccgctgct
ggccgacccgtcggtggacagtaaaactcttgttttttagtgattatctgagtgtttata
cttaataagttaaaactttcaacaacggatctcttggttctggcatcgatgaagaacgca
gcgaaatgcgataagtaatgtgaattgcagaattcagtgaatcatcgaatctttgaacgc
acattgcgcccattagtattctagtgggcatgcctgttcgagcgtcatttcaaccctcaa
gcaccggttgcttggcattgggaggtcgtagggcagctcctcgaagctattggcggagtc
gcgttggccccaagcgtagtaattctttctcgcttcaggatcagcgctggcgtctagccg
taaagcccctaattttctagtggtgacctggtgtgtatgtaatcgactgcgaatgcacca
tccaatagctacaacggcacctcggagctccagcttgagcgtatcaacgtctacttcaac
gaggaagaaactcttcggcgtccggtaacaagtatgtccctcgtgccgtccttgtcgatc
tcgagcccggtaccatggacgccgtccgtgctggtccctttggtcagctcttccgtcccg
acaactttgtcttcggacagccggtgctggcaacaactgggccaagggtcactacaccga
gggtgccgagctcgtcgaccaggttctcgacgttgtccgccgtgaggccgagggctgcga
ctgcctccagggtttccagatcacccactctctcggtggtggtaccggtgccggtatggg
taccctgctgatctccaagatccgcgaggaattccctgaccgtatgatggccactttctc
cgttgtgccctctcccaaggtttccgacaccgtcgttgagccttacaacgccaccctttc
cgtccaccagctcgttgagaactcggacgagaccttctgcattgacaacgaagctctcta
cgacatctgcatgcgcaccctgaagctgtccaacccttcgtacggcgacctgaaccacct
cgtctctgccgtcatgtcgggtgtctccacctcgctgcgtttccctggtcagctgaactc
tgacctgcgcaagctggccgtcaacatggttcctttcccccgtctccacttcttcatggt
cggctttgctcccctgaccagccgcggtgcccactctttccgtgc
>R7_BOTH
cattacagagttatctaactcccaacccatgtgaacttacctttgttgcctcggcgggag
agcctacccggtacctaccctgtagctacccgggagcgagctgccccgcagcccgctgct
ggccgacccgtcggtggacagtaaaactcttgttttttagtgattatctgagtgtttata
cttaataagttaaaactttcaacaacggatctcttggttctggcatcgatgaagaacgca
gcgaaatgcgataagtaatgtgaattgcagaattcagtgaatcatcgaatctttgaacgc
acattgcgcccattagtattctagtgggcatgcctgttcgagcgtcatttcaaccctcaa
gcaccggttgcttggcattgggaggtcgtagggcagctcctcgaagctattggcggagtc
gcgttggccccaagcgtagtaattctttctcgcttcaggatcagcgctggcgtctagccg
taaagcccctaa-tttctagtggtgacctggtgtgtatgtaatcgactgcgaatgcacca
tccaatagctacaacggcacctcggagctccagcttgagcgtatcaacgtctacttcaac
gaggaagaaactcttcggcgtccggtaacaagtatgtccctcgtgccgtccttgtcgatc
tcgagcccggtaccatggacgccgtccgtgctggtccctttggtcagctcttccgtcccg
acaactttgtcttcggacagccggtgctggcaacaactgggccaagggtcactacaccga
gggtgccgagctcgtcgaccaggttctcgacgttgtccgccgtgaggccgagggctgcga
ctgcctccagggtttccagatcacccactctctcggtggtggtaccggtgccggtatggg
taccctgctgatctccaagatccgcgaggaattccctgaccgtatgatggccactttctc
cgttgtgccctctcccaaggtttccgacaccgtcgttgagccttacaacgccaccctttc
cgtccaccagctcgttgagaactcggacgagaccttctgcattgacaacgaagctctcta
cgacatctgcatgcgcaccctgaagctgtccaacccttcgtacggcgacctgaaccacct
cgtctctgccgtcatgtcgggtgtctccacctcgctgcgtttccctggtcagctgaactc
tgacctgcgcaagctggccgtcaacatggttcctttcccccgtctccacttcttcatggt
cggctttgctcccctgaccagccgcggtgcccactctttccgtgc
>J28_BOTH
cattacagagttatctaactcccaacccatgtgaacttacctttgttgcctcggcgggag
agcctacccggtacctaccctgtagctacccgggagcgagctgccccgcagcccgctgct
ggccgacccgtcggtggacagtaaaactcttgttttttagtgattatctgagtgtttata
cttaataagttaaaactttcaacaacggatctcttggttctggcatcgatgaagaacgca
gcgaaatgcgataagtaatgtgaattgcagaattcagtgaatcatcgaatctttgaacgc
acattgcgcccattagtattttagtgggcatgcctgttcgagcgtcatttcaaccctcaa
gcaccggttgcttggcattgggaggtcgtagggcagctcctcgaagctattggcggagtc
gcgttggccccaagcgtagtaattctttctcgcttcaggatcagcgctggcgtctagccg
taaagcccctaattttctagtggtgacctggtgtgtacgtaatcgactgcgaatgcacca
tccaatagctacaacggcacctctgagctccagcttgagcgtatcaacgtctacttcaac
gaggaagaacttataccgcgtccggtaacaagtatgtccctcgtgccgtccttgtcgatc
tcgagcccggtaccatggatgccgtccgtgctggtccctttggtcagcttttccgtcccg
acaactttgtcttcggacagctggtgctggcaacaactgggccaagggtcactacaccga
gggtgccgagctcgtcgaccaggttctcgacgttgtccgccgtgaggctgagggttgcga
ctgcctccagggtttccagatcacccactctctcggtggtggtaccggtgccggtatggg
taccctgctgatctccaagatccgcgaggaattccctgaccgtatgatggccactttctc
cgttgtgccctctcccaaggtttccgacaccgtcgttgagccttacaacgccaccctctc
cgtccaccagctggttgagaactcggacgagaccttctgcattgacaacgaagctctcta
tgacatctgcatgcgcaccctgaagctgtccaacccttcgtacggtgacctgaaccacct
cgtctctgccgtcatgtcgggtgtctccacctcgctgcgtttccctggtcagctgaactc
tgacctgcgcaagctggccgtcaacatggtccccttcccccgtctccacttcttcatggt
cggctttgctcccctgaccagccgcggtgcccactctttccgtgc
>J28_BOTH-2nd
cattacagagttatctaactcccaacccatgtgaacttacctttgttgcctcggcgggag
agcctacccggtacctaccctgtagctacccgggagcgagctgccccgcagcccgctgct
ggccgacccgtcggtggacagtaaaactcttgttttttagtgattatctgagtgtttata
cttaataagttaaaactttcaacaacggatctcttggttctggcatcgatgaagaacgca
gcgaaatgcgataagtaatgtgaattgcagaattcagtgaatcatcgaatctttgaacgc
acattgcgcccattagtattttagtgggcatgcctgttcgagcgtcatttcaaccctcaa
gcaccggttgcttggcattgggaggtcgtagggcagctcctcgaagctattggcggagtc
gcgttggccccaagcgtagtaattctttctcgcttcaggatcagcgctggcgtctagccg
taaagcccctaattttctagtggtgacctggtgtgtacgtaatcgactgcgaatgcacca
tccaatagctacaacggcacctctgagctccagcttgagcgtatcaacgtctacttcaac
gaggaagaacttataccgcgtccggtaacaagtatgtccctcgtgccgtccttgtcgatc
tcgagcccggtaccatggatgccgtccgtgctggtccctttggtcagcttttccgtcccg
acaactttgtcttcggacagctggtgctggcaacaactgggccaagggtcactacaccga
gggtgccgagctcgtcgaccaggttctcgacgttgtccgccgtgaggctgagggttgcga
ctgcctccagggtttccagatcacccactctctcggtggtggtaccggtgccggtatggg
taccctgctgatctccaagatccgcgaggaattccctgaccgtatgatggccactttctc
cgttgtgccctctcccaaggtttccgacaccgtcgttgagccttacaacgccaccctctc
cgtccaccagctggttgagaactcggacgagaccttctgcattgacaacgaagctctcta
tgacatctgcatgcgcaccctgaagctgtccaacccttcgtacggtgacctgaaccacct
cgtctctgccgtcatgtcgggtgtctccacctcgctgcgtttccctggtcagctgaactc
tgacctgcgcaagctggccgtcaacatggtccccttcccccgtctccacttcttcatggt
cggctttgctcccctgaccagccgcggtgcccactctttccgtgc
>R17_BOTH
cattacagagttatctaactcccaacccatgtgaacttacctttgttgcctcggcgggag
agcctacccggtacctaccctgtagctacccgggagcgagctgccccgcagcccgctgct
ggccgacccgtcggtggacagtaaaactcttgttttttagtgattatctgagtgtttata
cttaataagttaaaactttcaacaacggatctcttggttctggcatcgatgaagaacgca
gcgaaatgcgataagtaatgtgaattgcagaattcagtgaatcatcgaatctttgaacgc
acattgcgcccattagtattctagtgggcatgcctgttcgagcgtcatttcaaccctcaa
gcaccagttgcttggcattgggaggccgtggggcagctcctcgaagctattggcggagtc
gcgttggccccaagcgtagtaattctttctcgcttcaggatcagcgctggcgtctagccg
taaagcccctaattttctagtggtgacctggtgtgtatgtaatcgactgcgaatgcacca
tccaatagctacaacggcacctcggagctccagcttgagcgtatcaacgtctacttcaac
gaggaagaagctctttcgcgtccggtaacaagtatgtccctcgggccgtccttgtcaatc
tcaagcccggtaccatggaccccgtccgtgctggcccctttggtcagcttttccgtcccg
acaactttgtcttcggacagccggtgctggcaacaactgggccaagggtcactacaccga
gggggccaagctcgtcaaccaggttctcaacgttgtccgccgtgaggccaagggctgcaa
ctgcctccagggtttccaaatcacccactctctcggggggggtaccggtgccggtatggg
taccctgctgatctccaaaatccgcgaggaattccctgaccgtatgatggccactttctc
agttgtgccctctcccaaggtttccaacaccgtcgttgagccttacaatgccaccctttc
cgtccaccagctcgttgagaactcggacaagaccttctgcattgacaacaaagctctcta
caacatctgcatgcgcaccctgaagctgtccaacccttcgtacggcgacctgaaccacct
cgtctctgccgtcatgtcgggtgtctccacctcgctgcgtttccctggtcagctgaactc
tgacctgcgcaagctggccgtcaacatggttcctttcccccgtctccacttcttcatggt
cggctttgct-ccctgaccagccgcggtgcccactctttccgtgc
>R17_BOTH-2nd
cattacagagttatctaactcccaacccatgtgaacttacctttgttgcctcggcgggag
agcctacccggtacctaccctgtagctacccgggagcgagctgccccgcagcccgctgct
ggccgacccgtcggtggacagtaaaactcttgttttttagtgattatctgagtgtttata
cttaataagttaaaactttcaacaacggatctcttggttctggcatcgatgaagaacgca
gcgaaatgcgataagtaatgtgaattgcagaattcagtgaatcatcgaatctttgaacgc
acattgcgcccattagtattctagtgggcatgcctgttcgagcgtcatttcaaccctcaa
gcaccagttgcttggcattgggaggccgtggggcagctcctcgaagctattggcggagtc
gcgttggccccaagcgtagtaattctttctcgcttcaggatcagcgctggcgtctagccg
taaagcccctaattttctagtggtgacctggtgtgtatgtaatcgactgcgaatgcacca
tccaatagctacaacggcacctcggagctccagcttgagcgtatcaacgtctacttcaac
gaggaagaagctctttcgcgtccggtaacaagtatgtccctcgggccgtccttgtcaatc
tcaagcccggtaccatggaccccgtccgtgctggcccctttggtcagcttttccgtcccg
acaactttgtcttcggacagccggtgctggcaacaactgggccaagggtcactacaccga
gggggccaagctcgtcaaccaggttctcaacgttgtccgccgtgaggccaagggctgcaa
ctgcctccagggtttccaaatcacccactctctcggggggggtaccggtgccggtatggg
taccctgctgatctccaaaatccgcgaggaattccctgaccgtatgatggccactttctc
agttgtgccctctcccaaggtttccaacaccgtcgttgagccttacaatgccaccctttc
cgtccaccagctcgttgagaactcggacaagaccttctgcattgacaacaaagctctcta
caacatctgcatgcgcaccctgaagctgtccaacccttcgtacggcgacctgaaccacct
cgtctctgccgtcatgtcgggtgtctccacctcgctgcgtttccctggtcagctgaactc
tgacctgcgcaagctggccgtcaacatggttcctttcccccgtctccacttcttcatggt
cggctttgct-ccctgaccagccgcggtgcccactctttccgtgc
>R27N_CORRECTED_
cattacagagttatctaactcccaacccatgtgaacttacctttgttgcctcggcgggag
agcctacccggtacctaccctgtagctacccgggagcgggctgccccgcgccccgctgct
ggccgacccgccggcggaccgtaaaacttttgttttttagtgactatctgagtgtttata
cttaataagttaaaactttcaacaacggatctcttggttctggcatcgatgaagaacgca
gcgaaatgcgataagtaatgtgaattgcagaattcagtgaatcatcgaatctttgaacgc
acattgcgcccattagtattctagtgggcatgcctgttcgagcgtcatttcaaccctcaa
gcaccagttgcttggcattgggagcctgcgggacagctcctcgaagctattggcggagtc
gcgttggccccaagcgtagtaattctttctcgcttcaggatcagcgccggcgtctggccg
taaagcccctaa-tttctagtggtgacct---gtgtatgtaatcgactgcgaatgcacca
tccaatagctacaacggcacctcggagctccagcttgagcgtatcaacgtctacttcaac
gaggaagaaattcttcggcgtccggtaacaagtatgtccctcgtgccgtccttgtcgatc
tcgagcccggtaccatggacgccgtccgtgctggtccctttggtcagcttttccgtcccg
acaactttgtcttcggacagccggtgctggcaacaactgggccaagggtcactacaccga
gggtgccgagcttgtcgaccaggttctcgacgttgtccgccgtgaggccgagggctgcga
ctgcctccagggtttccagatcacccactctctcggtggtggtaccggtgccggtatggg
taccctgctgatctccaagatccgcgaggaattccctgaccgtatgatggccactttctc
cgtcgtgccctctcccaaggtttcggacaccgtcgttgagccttacaacgccaccctttc
cgtccaccagctcgtggagaactcggacgagaccttctgcattgacaacgaagctctcta
cgacatctgcatgcgcaccctgaagctgtccaacccttcgtacggtgacctgaaccacct
cgtctctgccgtcatgtcgggtgtctccacctcgctgcgtttccctggtcagctgaactc
tgacctgcgcaagctggccgtcaacatggttcccttcccccgtctccacttcttcatggt
cggctttgctcccctgaccagccgcggtgcccactctttccgtgc
>R4_BOTH
cattacagagttatccaactcccaacccatgtgaacttacctttgttgcctcggcgggag
agcctacccggtacctaccctgtagctacccgggagcgggctgccccgcgccccgctgct
ggccgacccgccggcggaccgtaaaactcttgttttttagtgactatctgagtgtttata
cttaataagttaaaactttcaacaacggatctcttggttctggcatcgatgaagaacgca
gcgaaatgcgataagtaatgtgaattgcagaattcagtgaatcatcgaatctttgaacgc
acattgcgcccattagtattctagtgggcatgcctgttcgagcgtcatttcaaccctcaa
gcaccagttgcttggcattgggagcctgcgggacagctcctcgaagctattggcggagtc
gcgttggccccaagcgtagtaattctttctcgcttcaggatcagcgccggcgtctggccg
taaagcccctaattttctagtggtgacctggtgtgtatgtaatcgactgcgaatgcacca
tccaatagctacaacggcacctcggagctccagcttgagcgtatcaacgtctacttcaac
gaggaagaaattcttcggcgtccggtaacaagtatgtccctcgtgccgtccttgtcgatc
tcgagcccggtaccatggacgccgtccgtgctggtccctttggtcagcttttccgtcccg
acaactttgtcttcggacagccggtgctggcaacaactgggccaagggtcactacaccga
gggtgccgagcttgtcgaccaggttctcgacgttgtccgccgtgaggccgagggctgcga
ctgcctccagggtttccagatcacccactctctcggtggtggtaccggtgccggtatggg
taccctgctgatctccaagatccgcgaggaattccctgaccgtatgatggccactttctc
cgtcgtgccctctcccaaggtttcggacaccgtcgttgagccttacaacgccaccctttc
cgtccaccagctcgtggagaactcggacgagaccttctgcattgacaacgaagctctcta
cgacatctgcatgcgcaccctgaagctgtccaacccttcgtacggtgacctgaaccacct
cgtctctgccgtcatgtcgggtgtctccacctcgctgcgtttccctggtcagctgaactc
tgacctgcgcaagctggccgtcaacatggttcccttcccccgtctccacttcttcatggt
cggctttgctcccctgaccagccgcggtgcccactctttccgtgc
>J8_bOTH
cattacagagttatctaactcccaacccatgtgaacttacctttgttgcctcggcgggag
agcctacccggtacctaccctgtagctacccgggagcgggctgccccgcgccccgctgct
ggccgacccgccggcggaccgtaaaactcttgttttttagtgactctctgagtgtttata
cttaataagttaaaactttcaacaacggatctcttggttctggcatcgatgaagaacgca
gcgaaatgcgataagtaatgtgaattgcagaattcagtgaatcatcgaatctttgaacgc
acattgcgcccattagtattctagtgggcatgcctgttcgagcgtcatttcaaccctcaa
gcaccagttgcttggcattgggagcctgcgggacagctcctcgaagctattggcggagtc
gcgttggccccaagcgtagtaattctttctcgcttcaggatcagcgccggcgtctggccg
taaagcccctaattttctagtggtgacctggtgtgtatgtaatcgactgcgaatgcacca
tccaatagctacaacggcacctcggagctccagcttgagcgtatcaacgtctacttcaac
gaggaagaaattcttcggcgtccggtaacaagtatgtccctcgtgccgtccttgtcgatc
tcgagcccggtaccatggacgccgtccgtgctggtccctttggtcagcttttccgtcccg
acaactttgtcttcggacagccggtgctggcaacaactgggccaagggtcactacaccga
gggtgccgagcttgtcgaccaggttctcgacgttgtccgccgtgaggccgagggctgcga
ctgcctccagggtttccagatcacccactctctcggtggtggtaccggtgccggtatggg
taccctgctgatctccaagatccgcgaggaattccctgaccgtatgatggccactttctc
cgtcgtgccctctcccaaggtttccgacaccgtcgttgagccttacaacgccaccctttc
cgtccaccagctcgtggagaactcggacgagaccttctgcattgacaacgaagctctcta
cgacatctgcatgcgcaccctgaagctgtccaacccttcgtacggtgacctgaaccacct
cgtctctgccgtcatgtcgggtgtctccacctcgctgcgtttccctggtcagctgaactc
tgacctgcgcaagctggccgtcaacatggttcccttcccccgtctccacttcttcatggt
cggctttgctcccctgaccagccgcggtgcccactctttccgtgc
>KT224799.1_Diatrypella_sp.
cattacagagttatctaactcccaacccatgtgaacttacctttgttgcctcggcgggag
agcctacccggtacctaccctgtagctacccgggagcgagctgccccgcagcccgctgct
ggccgacccgtcggtggacagtaaaactcttgttttttagtgattatctgagtgtttata
cttaataagttaaaactttcaacaacggatctcttggttctggcatcgatgaagaacgca
gcgaaatgcgataagtaatgtgaattgcagaattcagtgaatcatcgaatctttgaacgc
acattgcgcccattagtattctagtgggcatgcctgttcgagcgtcatttcaaccctcaa
gcaccagttgcttggcattgggaggccgcggggcagctcctcgaagctattggcggagtc
gcgttggccccaagcgtagtaattctttctcgcttcaggatcagcgctggcgtctagccg
taaagcccctaattttctagtggtgacct-------------------------------
------------------------------------------------------------
------------------------------------------------------------
------------------------------------------------------------
------------------------------------------------------------
------------------------------------------------------------
------------------------------------------------------------
------------------------------------------------------------
------------------------------------------------------------
------------------------------------------------------------
------------------------------------------------------------
------------------------------------------------------------
------------------------------------------------------------
---------------------------------------------
>OL770250.1_Diatrypella_sp._ZHKUCC_21-0114
cattacagagttacctaactcccaacccatgtgaacttacctttgttgcctcggcgggag
agcctacccggtacctaccctgtagctacccgggagcgggctgccccgcgccccgctgct
ggccgacccgccggcggaccgtaaaactcttgtttttcagtgactctctgagtgtttata
cttaataagttaaaactttcaacaacggatctcttggttctggcatcgatgaagaacgca
gcgaaatgcgataagtaatgtgaattgcagaattcagtgaatcatcgaatctttgaacgc
acattgcgcccattagtattctagtgggcatgcctgttcgagcgtcatttcaaccctcaa
gcaccagttgcttggcattgggagcctgcgggacagctcctcgaagcgattggcggagtc
gcgttggccccaagcgtagtaattctttctcgcttcaggatcagcgccggcgtctggccg
taaagcccctaattttctagtggtgacctggtgtgtatgtaatcgactgcgaatgcacca
tccaatagctacaacggcacctcggagctccagcttgagcgtatcaacgtctacttcaac
gaggaagaaattcttcggcgtccggtaacaagtatgtccctcgtgccgtccttgtcgatc
tcgagcccggtaccatggacgccgtccgtgctggtccctttggtcagcttttccgtcccg
acaactttgtcttcggacagccggtgctggcaacaactgggccaagggtcactacactga
gggt--------------------------------------------------------
------------------------------------------------------------
------------------------------------------------------------
------------------------------------------------------------
------------------------------------------------------------
------------------------------------------------------------
------------------------------------------------------------
------------------------------------------------------------
---------------------------------------------
>KU940149.1_Eutypa_linearis_MFLUCC_15-0198
cattacagagttatcaactccccaacccatgtgaacttacctttgttgccttggcgggag
agcctacccggtacctaccctgtagctacccgggagcgagctgccccgcgccccgctgct
ggccgacccgccggtggacagtaaaactcttgttttttagtgactatctgagtgtttata
cttaataagttaaaactttcaacaacggatctcttggttctggcatcgatgaagaacgca
gcgaaatgcgataagtaatgtgaattgcagaattcagtgaatcatcgaatctttgaacgc
acattgcgcccattagtattctagtgggcatgcctgttcgagcgtcatttcaaccctcaa
gcaccagttgcttggcgttgggagcctgcggggcagctcctcgaagctattggcggagtc
gcgttggccccaagcgtagtaattctttctcgcttcaggatcagcgctggcgtctagccg
taaagcccctaattttctagtggtgacctggtgtgtacgtaatcgactgcgaatgcacca
tccaatagctacaacggcacctcggagctccagcttgagcgtatcaacgtctacttcaac
gaggaagaacttataccgcgtccggtaacaagtatgtccctcgtgccgtccttgtcgatc
tcgagcccggtaccatggacgccgtccgtgctggtccctttggtcagcttttccgtcccg
acaactttgtcttcggacagctggtgctggcaacaactgggccaagggtcactacactga
gggt--------------------------------------------------------
------------------------------------------------------------
------------------------------------------------------------
------------------------------------------------------------
------------------------------------------------------------
------------------------------------------------------------
------------------------------------------------------------
------------------------------------------------------------
---------------------------------------------
>KU940150.1_Eutypa_linearis_MFLUCC_11-0503
cattacagagttatcaactccccaacccatgtgaacttacctttgttgccttggcgggag
agcctacccggtacctaccctgtagctacccgggagcgagctgccccgcgccccgctgct
ggccgacccgccggtggacagtaaaactcttgttttttagtgactatctgagtgtttata
cttaataagttaaaactttcaacaacggatctcttggttctggcatcgatgaagaacgca
gcgaaatgcgataagtaatgtgaattgcagaattcagtgaatcatcgaatctttgaacgc
acattgcgcccattagtattctagtgggcatgcctgttcgagcgtcatttcaaccctcaa
gcaccagttgcttggcgttgggagcctgcggggcagctcctcgaaggtattggcggagtc
gcgttggccccaagcgtagtaattctttctcgcttcaggatcagcgccggcgtctggccg
taaagcccctaattttctagtggtgacct-------------------------------
------------------------------------------------------------
------------------------------------------------------------
------------------------------------------------------------
------------------------------------------------------------
------------------------------------------------------------
------------------------------------------------------------
------------------------------------------------------------
------------------------------------------------------------
------------------------------------------------------------
------------------------------------------------------------
------------------------------------------------------------
------------------------------------------------------------
---------------------------------------------
>OP935170.1_Diatrype_enteroxantha_GMBC0433
cattatagagttattcaactcccaacccatgtgaacttacctatgttgcctcggcgggga
agcctacccggtacctaccctgtagttacccgggagcgagctaccctgtagcccgctgct
ggccgacccgccggtggacagtaaaactcttg-tttttagtgattatctgagtgtttata
cttaataagttaaaactttcaacaacggatctcttggttctggcatcgatgaagaacgca
gcgaaatgcgataagtaatgtgaattgcagaattcagtgaatcatcgaatctttgaacgc
acattgcgcccattagtattctagtgggcatgcctgttcgagcgtcatttcaaccctcaa
gccctagttgcttggtgttgggagcttgcttcgcaactccttaaagctattggcggagtc
gtgttggccccaagcgtagtaattttt-ctcgcttcaggtccagcgctgg----------
------------------------------------------------------------
------agctacaatggcacctccgagctccagcttgagcgtatcaacgtctacttcaac
gaggaagaaatcttctggcgtctggtaacaagtatgtccctcgtgccgtccttgtcgatc
tcgagcccggtacgatggatgccgtccgtgctggtccctttggtcagcttttccgccccg
acaacttcgtcttcggacagccggtgccggcaacaactgggccaagggtcattacaccga
gggtgctgagcttgttgaccaagttctcgacgttgtccgtcgtgaggccgagggttgcga
ctgcctccagggcttccagatcacccactctctcggtggtggtaccggtgccggtatggg
taccctgctgatctccaagatccgcgaggagttccccgaccgtatgatggccactttctc
cgtcatgccctctcccaaggtttccgacacggtcgttgagccttacaacgccaccctctc
cgtccaccagctcgtcgagaactcggacgagactttctgcattgacaacgaggcccttta
c-----------------------------------------------------------
------------------------------------------------------------
------------------------------------------------------------
---------------------------------------------
>MF495421.1_Diatrypella_atlantica_LCM_888.01
cattacagagttatctaactcccaacccatgtgaacttacctttgttgcctcggcgggag
agcctacccggtacctaccctgtagttacccgggagcgagctgccctgcagcccgctgct
ggccgacccgccggtggacagtaaaactcttg-tttttagtgattatctgagtgtttata
cttaataagttaaaactttcaacaacggatctcttggttctggcatcgatgaagaacgca
gcgaaatgcgataagtaatgtgaattgcagaattcagtgaatcatcgaatctttgaacgc
acattgcgcccattagtattctagtgggcatgcctgttcgagcgtcatttcaaccctcaa
gccccagttgcttggtgttgggagcctgcggggcagctcctcaaagctattggcggagtc
gtattggccctaagcgtagtaatttttcctcgcttctagtccagtgctggcgtccagccg
taaaacccctaattttctagtggtgacct-------------------------------
------------------------------------------------------------
------------------------------------------------------------
------------------------------------------------------------
------------------------------------------------------------
------------------------------------------------------------
------------------------------------------------------------
------------------------------------------------------------
------------------------------------------------------------
------------------------------------------------------------
------------------------------------------------------------
------------------------------------------------------------
------------------------------------------------------------
---------------------------------------------
>KY283084.1_Diatrypella_tectonae_MFLUCC_12-0172a
cattacagagttatctaactcccaacccatgtgaacttacctttgtcgcctcggcgggag
agcctacccggtacctaccctgtagttacccgggagcgagctgccctgcagcccgctgct
ggccgacccgccggtggacagtaaaactcttg-attttagtgattatctgagtgtttata
cttaataagttaaaactttcaacaacggatctcttggttctggcatcgatgaagaacgca
gcgaaatgcgataagtaatgtgaattgcagaattcagtgaatcatcgaatctttgaacgc
acattgcgcccattagtattctagtgggcatgcctgttcgagcgtcatttcaaccctcaa
gccccagttgcttggtgttgggagcctgcggggcagctcctcaaagctattggcggagtc
gtattggccctaagcgtagtaatttttcctcgcttctagtccagtgctggcgtccagccg
taaaacccctaa------------------------------------------------
------------------------------------------------------------
------------------------------------------------------------
------------------------------------------------------------
------------------------------------------------------------
------------------------------------------------------------
------------------------------------------------------------
------------------------------------------------------------
------------------------------------------------------------
------------------------------------------------------------
------------------------------------------------------------
------------------------------------------------------------
------------------------------------------------------------
---------------------------------------------
>MH812994.1_Diatrypella_delonicis_MFLUCC_15-1014
cattacagagttatctaactcccaacccatgtgaacttacctttgttgcctcggcgggag
agcctacccggtacctaccctgtagttacccgggagcgagctgccctgcagcccgctgct
ggccgacccgccggtggacagtaaaactcttg-tttttagtgattatctgagtgtttata
cttaataagttaaaactttcaacaacggatctcttggttctggcatcgatgaagaacgca
gcgaaatgcgataagtaatgtgaattgcagaattcagtgaatcatcgaatctttgaacgc
acattgcgcccattagtattctagtgggcatgcctgttcgagcgtcatttcaaccctcaa
gccccagttgcttggtgttgggagcctgcggggcagctccttaaagctattggcggagtc
gtattggccctaagcgtagtaattttttctcgcttctagtccagtgctggcgtccagccg
taaaacccttaattttctagtggtgacctggtgtgtatgtagtcgcctccgaattcacca
tccaatagctacaatggcacctccgagctccagctcgagcgtatcaacgtctacttcaac
gaggaagaaactcttaggcgtctggtaacaagttcgtccctcgtgccgtccttgtcgatc
tcgagcccggtacgatggatgccgtccgtgctggtcccttcggtcagcttttccgccccg
acaacttcgtctttggacagccggtgctggcaacaactgggccaagggtcactccc----
------------------------------------------------------------
------------------------------------------------------------
------------------------------------------------------------
------------------------------------------------------------
------------------------------------------------------------
------------------------------------------------------------
------------------------------------------------------------
------------------------------------------------------------
---------------------------------------------
>MH812995.1_Diatrypella_delonicis_RHP_77
cattacagagttatctaactcccaacccatgtgaacttacctttgttgcctcggcgggag
agcctacccggtacctaccctgtagttacccgggagcgagctgccctgcagcccgctgct
ggccgacccgccggtggacagtaaaactcttg-tttttagtgattatctgagtgtttata
cttaataagttaaaactttcaacaacggatctcttggttctggcatcgatgaagaacgca
gcgaaatgcgataagtaatgtgaattgcagaattcagtgaatcatcgaatctttgaacgc
acattgcgcccattagtattctagtgggcatgcctgttcgagcgtcatttcaaccctcaa
gccccagttgcttggtgttgggagcctgcggggcagctccttaaagctattggcggagtc
gtattggccctaagcgtagtaattttttctcgcttctagtccagtgctggcgtccagccg
taaaacccttaattttctagtggtgacctggtgtgtatgtagtcgcctccgaattcacca
tccaatagctacaatggcacctccgagctccagctcgagcgtatcaacgtctacttcaac
gaggaagaaactcttaggcgtctggtaacaagttcgtccctcgtgccgtccttgtcgatc
tcgagcccggtacgatggatgccgtccgtgctggtcccttcggtcagcttttccgccccg
acaacttcgtctttggacagccggtgctggcaacaactgggccaagggtcactccc----
------------------------------------------------------------
------------------------------------------------------------
------------------------------------------------------------
------------------------------------------------------------
------------------------------------------------------------
------------------------------------------------------------
------------------------------------------------------------
------------------------------------------------------------
---------------------------------------------
>HQ692591.1_Diatrypella_vulgaris_HVFRA02
cattacagagttatctaactcccaacccatgtgaacttacctttgttgcctcggcgggag
agcctacccggtacctaccctgtagttacccgggagcgagctgccctgcagcccgctgct
ggccgacccgccggtggacagtaaaactcttg-tttttagtgattatctgagtgtttata
cttaataagttaaaactttcaacaacggatctcttggttctggcatcgatgaagaacgca
gcgaaatgcgataagtaatgtgaattgcagaattcagtgaatcatcgaatctttgaacgc
acattgcgcccattagtattctagtgggcatgcctgttcgagcgtcatttcaaccctcaa
gccccagttgcttggtgttgggagcctgcggggcagctccttaaagctattggcggagtc
gtattggccctaagcgtagtaattttttctcgcttctagtccagtgctggcgtccagccg
taaaacccttaattttctagtggtgacctggtgtgtatgttgtcgcccccaaatccacca
tccaatagctacaatggcacctccgagctccagctcgagcgtatcaacgtctacttcaac
gaggaagaaattcctgggcgtctggtaacaagttcgtccctcgtgccgtccttgtcgatc
tcgagcccggtacgatggatgccgtccgtgctggtcccttcggtcagc------------
------------------------------------------------------------
------------------------------------------------------------
------------------------------------------------------------
------------------------------------------------------------
------------------------------------------------------------
------------------------------------------------------------
------------------------------------------------------------
------------------------------------------------------------
------------------------------------------------------------
---------------------------------------------
>HQ692590.1_Diatrypella_vulgaris_HVGRF03
cattacagagttatctaactcccaacccatgtgaacttacctttgttgcctcggcgggag
agcctacccggtacctaccctgtagttacccgggagcgagctgccctgcagcccgctgct
ggccgacccgccggtggacagtaaaactcttg-tttttagtgattatctgagtgtttata
cttaataagttaaaactttcaacaacggatctcttggttctggcatcgatgaagaacgca
gcgaaatgcgataagtaatgtgaattgcagaattcagtgaatcatcgaatctttgaacgc
acattgcgcccattagtattctagtgggcatgcctgttcgagcgtcatttcaaccctcaa
gccccagttgcttggtgttgggagcctgcggggcagctccttaaagctattggcggagtc
gtattggccctaagcgtagtaattttttctcgcttctagtccagtgctggcgtccagccg
taaaacccttaattttctagtggtgacctggtgtgtatgttgtcgcccccaaatccacca
tccaatagctacaatggcacctccgagctccagctcgagcgtatcaacgtctacttcaac
gaggaagaaattcctgggcgtctggtaacaagttcgtccctcgtgccgtccttgtcgatc
tcgagcccggtacgatggatgccgtccgtgctggtcccttcggtcagcttttccgccccg
acaacttcgtctttggaca-----------------------------------------
------------------------------------------------------------
------------------------------------------------------------
------------------------------------------------------------
------------------------------------------------------------
------------------------------------------------------------
------------------------------------------------------------
------------------------------------------------------------
------------------------------------------------------------
---------------------------------------------
>MN308418.1_Diatrypella_heveae_MFLUCC_15-0274
cattacagagttatctaactcccaacccatgtgaacttacctttgttgcctcggcgggag
agcctacccggtacctaccctgtagttacccgggagcgagctgccctgcagcccgctgct
ggccgacccaccggtggacagtaaaactcttg-tttttagtgattatctgagtgtttata
cttaattagttaaaactttcaacaacggatctcttggttctggcatcgatgaagaacgca
gcgaaatgcgataagtaatgtgaattgcagaattcagtgaatcatcgaatctttgaacgc
acattgcgcccattagtattctagtgggcatgcctgttcgagcgtcatttcaaccctcaa
gccctagttgcttggtgttgggagcctgcggggcagctcctcaaagctattggcggagtc
gtattggccctaagcgtagtaatttttcctcgcttctagtccagtgctggcgtccagccg
taaaacccctaattttctagtggtgacctggtgtgtatgtagtcgcctccgaatccacca
tccaatagctacaatggcacctccgagctccagctcgagcgtatcaacgtctacttcaac
gaggaagaaactcttgggcgtctggtaacaagttcgtccctcgtgccgtccttgtcgatc
tcgagcccggtacgatggatgctgtccgtgctggtcccttcggtcaacttttccgccccg
acaacttcgtctttggacagccggtgctggcaacaactgggccaagggtcactacactga
gggtgctgagcttgtggaccaagttctcgacgttgtccgtcgcgaggccgaaggctgcga
ctgcctccagggtttccagatcacccactctctcggtggtggtaccggtgccggtatggg
taccctgttgatctccaagatccgcgaggagttccctgaccgcatgatggctactttctc
cgttgtgccttcccccaaggtttccgacacggtcgttgagccttacaacgccaccctctc
ggtccaccagcttgtcgagaactcggaccagacgttctgcattgacaacgaagccctcta
cgatatctgcatgcgcaccctgaagctgtcgaacccttcgtacggtgacctgaaccacct
cgtctcggccgtcatgtcgggtgtctccacctcgctgcgtttccccggtcagctgaactc
tgacctgcgcaagctggccgtcaacatggtccccttccctcgtctccacttcttcatggt
cggcttcgcccccctgaccagccgcggtgcccactctttccgtgc
>MF959501.1_Diatrypella_heveae_MFLUCC_17-0368
cattacagagttatctaactcccaacccatgtgaacttacctttgttgcctcggcgggag
agcctacccggtacctaccctgtagttacccgggagcgagctgccctgcagcccgctgct
ggccgacccaccggtggacagtaaaactcttg-tttttagtgattatctgagtgtttata
cttaattagttaaaactttcaacaacggatctcttggttctggcatcgatgaagaacgca
gcgaaatgcgataagtaatgtgaattgcagaattcagtgaatcatcgaatctttgaacgc
acattgcgcccattagtattctagtgggcatgcctgttcgagcgtcatttcaaccctcaa
gccctagttgcttggtgttgggagcctgcggggcagctcctcaaagctattggcggagtc
gtattggccctaagcgtagtaatttttcctcgcttctagtccagtgctggcgtccagccg
taaaacccctaattttctagtggtgacctggtgtgtatgtagtcgcctccgaatccacca
tccaatagctacaatggcacctccgagctccagctcgagcgtatcaacgtctacttcaac
gaggaagaaactcttgggcgtctggtaacaagttcgtccctcgtgccgtccttgtcgatc
tcgagcccggtacgatggatgccgt-----------------------------------
------------------------------------------------------------
------------------------------------------------------------
------------------------------------------------------------
------------------------------------------------------------
------------------------------------------------------------
------------------------------------------------------------
------------------------------------------------------------
------------------------------------------------------------
------------------------------------------------------------
---------------------------------------------
>MN308417.1_Diatrypella_elaeidis_MFLUCC_15-0279
cattacagagttatctaactcccaacccatgtgaacttacctttgttgcctcggcgggag
agcctacccggtacctaccctgtagttacccgggagcgagctgccctgcagcccgctgct
ggccgacccgccggtggacagtaaaactcttg-tttttagtgattatctgagtgtttata
cttaataagttaaaactttcaacaacggatctcttggttctggcatcgatgaagaacgca
gcgaaatgcgataagtaatgtgaattgcagaattcagtgaatcatcgaatctttgaacgc
acattgcgcccattagtattctagtgggcatgcctgttcgagcgtcatttcaaccctcaa
gccccagttgcttggtgttgggagcctgcggggcagctccttaaagctattggcggagtc
gtattggccctaagcgtagtaattttttctcgcttctagtccagtgctggcgtccagccg
taaaacccctaattttctagtggtgacctggtgtgtatgtagtcgcctccgaattcacca
tccaatagctacaatggcacctccgagctccagctcgagcgtatcaacgtctacttcaac
gaggaagaaactcttaggcgtctggtaacaagttcgtccctcgtgccgtccttgtcgatc
tcgagcccggtacgatggatgccgtccgtgctggtcccttcggccagcttttccgccccg
acaacttcgtctttggacagccggtgctggcaacaactgggccaagggtcattacaccga
gggtgccgagcttgtggaccaagttctcgacgttgtccgtcgcgaggccgaaggctgcga
ctgcctccagggtttccagatcacccactctctcggtggtggtaccggtgccggtatggg
taccctgttgatctccaagatccgcgaggagttccctgaccgcatgatggccactttctc
cgtcgtgccttcccccaaggtttccgacacggtcgttgagccttacaacgccaccctctc
ggtccaccagcttgtcgagaactccgaccagaccttctgcattgacaacgaggctctcta
cgacatctgcatgcgcaccctgaagctgtcgaacccttcgtacggtgacctgaaccacct
cgtctcggccgtcatgtcgggtgtctccacctcgctgcgtttccccggtcagctgaactc
tgatctgcgcaagctgg-------------------------------------------
---------------------------------------------
>KY173402.1_Diatrypella_banksiae_CPC:29118
cattacagagttatctaactcccaacccatgtgaacttacctttgttgcctcggcgggga
agcctacccggtacctaccctgtagttacccgggagcgagctaccctgtagcccgctgct
ggccgacccgccggtggacaggaaaactcttg-tttttagtaattatctgagtgtttata
cttaataagttaaaactttcaacaacggatctcttggttctggcatcgatgaagaacgca
gcgaaatgcgataagtaatgtgaattgcagaattcagtgaatcatcgaatctttgaacgc
acattgcgcccattagtattctagtgggcatgcctgttcgagcgtcatttcaaccctcaa
gccccagtcgcttggtgttgggagcttgc-acgcaactcctgaaagctattggcggagtc
gtattggccccaagcgtagtaatttcttctcgcttcaggtccagtgctggcgtcctgccg
taaaacccccaattttataatggtgacct-------------------------------
------------------------------------------------------------
------------------------------------------------------------
------------------------------------------------------------
------------------------------------------------------------
------------------------------------------------------------
------------------------------------------------------------
------------------------------------------------------------
------------------------------------------------------------
------------------------------------------------------------
------------------------------------------------------------
------------------------------------------------------------
------------------------------------------------------------
---------------------------------------------
>AJ302460.1_Eutypella_caricae_EL51C
cattacagagttatctaactcccaacccatgtgaacttacctttgttgcctcggcggggg
agcctacccggtacctaccctgtagttacccgggagcgagctaccctgtagcccgctgct
ggccgacccgccggtggacagtaaaactcttg-tttttagtaattatctgagtgtttata
cttaataagttaaaactttcaacaacggatctcttggttctggcatcgatgaagaacgca
gcgaaatgcgataagtaatgtgaattgcagaattcagtgaatcatcgaatctttgaacgc
acattgcgcccattagtattctagtgggcatgcctgttcgagcgtcatttcaaccctcaa
gccccagttgcttggtgttgggagcttgc-acgcaactcctgaaagctattggcggagcc
gcattggccctaagcgtagtaatttttcctcgcttcaggtccggtgctggcgtcctgccg
taaaacccccaattttacaatggtgacct-------------------------------
------------------------------------------------------------
------------------------------------------------------------
------------------------------------------------------------
------------------------------------------------------------
------------------------------------------------------------
------------------------------------------------------------
------------------------------------------------------------
------------------------------------------------------------
------------------------------------------------------------
------------------------------------------------------------
------------------------------------------------------------
------------------------------------------------------------
---------------------------------------------
>MH822887.1_Neoeutypella_baoshanensis_HMAS:255436
cattacagagttatctaactcccaacccatgtgaacttacctttgttgcctcggcgggga
agcctacccggtacctaccctgtagttacccgggagcgagctaccctgtagcccgctgct
ggccgacccgccggtggacagtaaaactcttg-tttttagtaattatctgagtgtttata
cttaataagttaaaactttcaacaacggatctcttggttctggcatcgatgaagaacgca
gcgaaatgcgataagtaatgtgaattgcagaattcagtgaatcatcgaatctttgaacgc
acattgcgcccattagtattctagtgggcatgcctgttcgagcgtcatttcaaccctcaa
gccccagttgcttggtgttgggagcttgc-acgcaactcctgaaagctattggcggagcc
gcattggccctaagcgtagtaatttttcctcgctttaggtccggtgctggcgtcctgccg
taaaacccccaattttacaatggtgacctggtgtgtatgtaatcgattccgaattcacct
tccaatagctacaatggcagctccgagcttcagcttgagcgtatcaacgtctacttcaac
gaggaag-agttctttggcgtcgggtaacaagtatgtcccccgtgccgtccttgtcgatc
tcgagcccggtacgatggacgccgtccgtgctggtcccttcggccagcttttccgccccg
acaacttcgtcttcggacaaccggtgctggcaacaactgggccaagggtcact-------
------------------------------------------------------------
------------------------------------------------------------
------------------------------------------------------------
------------------------------------------------------------
------------------------------------------------------------
------------------------------------------------------------
------------------------------------------------------------
------------------------------------------------------------
---------------------------------------------
>HQ377280.1_Diatrypella_frostii_UFMGCB_1917
cattacagagttatctaactccca-cccatgtgaacttacctttgttgcctcggcgggag
agcctacccggtacctaccctgtagttacccgggagcgagctgccctgcagcccgctgct
ggccgacccgccggtggacagtaaaactcttg-tttttagtgattatctgagtgtttata
cttaataagttaaaactttcaacaacggatctcttggttctggcatcgatgaagaacgca
gcgaaatgcgataagtaatgtgaattgcagaattcagtgaatcatcgaatctttgaacgc
acattgcgcccattagtattctagtgggcatgcctgttcgagcgtcatttcaaccctcaa
gccccagttgcttggtgttgggagcctgcggggcagctccttaaagctattggcggagtc
gtattggccctaagcgtagtaattttttctcgcttctagtccagtgctggcgtccagccg
tagaacccttaattttctagtg-tgaact-------------------------------
------------------------------------------------------------
------------------------------------------------------------
------------------------------------------------------------
------------------------------------------------------------
------------------------------------------------------------
------------------------------------------------------------
------------------------------------------------------------
------------------------------------------------------------
------------------------------------------------------------
------------------------------------------------------------
------------------------------------------------------------
------------------------------------------------------------
---------------------------------------------
>JX144793.1_Diatrypella_verruciformis_UCROK1467
cattacagagttaataaactcccaacccatgtgaacttacctatgttgcctcggcgggag
agcctacccggtacctaccctgtagttacccgggagcgagctaccctgtagcccgctgct
ggccgacccgccggtggacagtaaaactcttg-tttttagtgattatctgagtgtttata
cttaataagttaaaactttcaacaacggatctcttggttctggcatcgatgaagaacgca
gcgaaatgcgataagtaatgtgaattgcagaattcagtgaatcatcgaatctttgaacgc
acattgcgcccattagtattctagtgggcatgcctgttcgagcgtcatttcaaccctcaa
gccccagttgcttggtgttgggagcctgcgctgcagctcctcaaagctattggcggagtc
gtattggccctaagcgtagtaattttttctcgcttctagtccagtgctggcgtccagccg
taaaacccctaattttctagtggtgacctggtgtgtatgtagtcgcctccgaattcacca
tccaacagctacaatggcacctccgagcttcagcttgagcgtatcaacgtctacttcaac
gaggaagaaatccttgggcgtccggtaacaagtatgtccctcgtgccgtccttgtcgatc
tcgagcccggtacgatggatgccgtccgcgctggtcccttcggtcagcttttccgccccg
acaacttcgtctttggacagccggtgctggcaacaactgggccaagggtcac--------
------------------------------------------------------------
------------------------------------------------------------
------------------------------------------------------------
------------------------------------------------------------
------------------------------------------------------------
------------------------------------------------------------
------------------------------------------------------------
------------------------------------------------------------
---------------------------------------------
>JX144783.1_Diatrypella_verruciformis_UCROK754
cattacagagttaataaactcccaacccatgtgaacttacctatgttgcctcggcgggag
agcctacccggtacctaccctgtagttacccgggagcgagctaccctgtagcccgctgct
ggccgacccgccggtggacagtaaaactcttg-tttttagtgattatctgagtgtttata
cttaataagttaaaactttcaacaacggatctcttggttctggcatcgatgaagaacgca
gcgaaatgcgataagtaatgtgaattgcagaattcagtgaatcatcgaatctttgaacgc
acattgcgcccattagtattctagtgggcatgcctgttcgagcgtcatttcaaccctcaa
gccccagttgcttggtgttgggagcctgcgctgcagctcctcaaagctattggcggagtc
gtattggccctaagcgtagtaattttttctcgcttctagtccagtgctggcgtccagccg
taaaacccctaattttctagtggtgacctggtgtgtatgtagtcgcctccgaattcacca
tccaacagctacaatggcacctccgagcttcagcttgagcgtatcaacgtctacttcaac
gaggaagaaatccttgggcgtccggtaacaagtatgtccctcgtgccgtccttgtcgatc
tcgagcccggtacgatggatgccgtccgcgctggtcccttcggtcagcttttccgccccg
acaacttcgtctttggacagccggtgctggcaacaactgggccaagggtcac--------
------------------------------------------------------------
------------------------------------------------------------
------------------------------------------------------------
------------------------------------------------------------
------------------------------------------------------------
------------------------------------------------------------
------------------------------------------------------------
------------------------------------------------------------
---------------------------------------------
>KM396614.1_Diatrypella_atlantica_HUEFS_136873
cattacagagttctctaactcccaacccatgtgaacttacc--tcatggggcggcgggag
agcctacccggtacctaccctgtatttacccgggagcgagctgccctgcagcccgctgct
ggccgacccgccggtggacagtaaaactcttg-tttttagtgattatctgagtgtttata
cttaataagttaaaactttcaacaacggatctcttggttctggcatcgatgaagaacgca
gcgaaatgcgataagtaatgtgaattgcagaattcagtgaatcatcgaatctttgaacgc
acattgcgcccattagtattctagtgggcatgcctgttcgagcgtcatttcaaccctcaa
gccctagttgcttggtgttgggagcctgcggggcagctccttaaagctattggcggagtc
gtattggccctaagcgtagtaatttttcctcgcttctagtccagtgctggcgtccagccg
taaaacccctaattttctagtggtgacctggtgtgtatgtagtcgcctccgaactcacca
tccaatagctacaatggcacctccgagctccagctcgagcgtatcaacgtctacttcaac
gaggaagaaagtcttgggcgtctggtaacaagttcgtccctcgtgccgtccttgtcgatc
tcgagcccggtacgatggatgccgtccgtgctggtcccttcggtcagcttttccgccccg
acaacttcgtctttggacagccggtgctggcaacaactgggccaagggc-----------
------------------------------------------------------------
------------------------------------------------------------
------------------------------------------------------------
------------------------------------------------------------
------------------------------------------------------------
------------------------------------------------------------
------------------------------------------------------------
------------------------------------------------------------
---------------------------------------------
>GQ293940.1_Diatrype_oregonensis_DPL200
cattacagagttacctaactcccaacccatgtgaacttacctttgttgcctcggcgggag
agcctacccggtacctaccctgtagttacccgggagcgagctaccctgtagcccgctgct
ggccgacccgccggtggacagtaaaactcttgttttttagtgattatctgagtgtttata
cttaataagttaaaactttcaacaacggatctcttggttctggcatcgatgaagaacgca
gcgaaatgcgataagtaatgtgaattgcagaattcagtgaatcatcgaatctttgaacgc
acattgcgcccattagtattctagtgggcatgcctgttcgagcgtcatttcaaccctcaa
gccccagttgcttggtgttgggagcctgcggagcagctcctcaaagctattggcggagtc
gtattggccctaagcgtagtaattttttctcgcttctagtccagtgctggcgtccagccg
taaaacccctaattttctagtggtgacctggtgtgtatgtagttgcctccgaattcacca
tccaacagctacaatggcacctccgagctccagcttgagcgtatcaacgtctacttcaat
gaggaagaaatccctgggcgtccggtaacaagtatgtccctcgtgccgtccttgtcgatc
tcgagcccggtacgatggatgccgtccgcgctggtcccttcggtcagcttttccgccccg
aca---------------------------------------------------------
------------------------------------------------------------
------------------------------------------------------------
------------------------------------------------------------
------------------------------------------------------------
------------------------------------------------------------
------------------------------------------------------------
------------------------------------------------------------
------------------------------------------------------------
---------------------------------------------
>GQ293934.1_Diatrype_oregonensis_CA117
cattacagagttacctaactcccaacccatgtgaacttacctttgttgcctcggcgggag
agcctacccggtacctaccctgtagttacccgggagcgagctaccctgtagcccgctgct
ggccgacccgccggtggacagtaaaactcttgttttttagtgattatctgagtgtttata
cttaataagttaaaactttcaacaacggatctcttggttctggcatcgatgaagaacgca
gcgaaatgcgataagtaatgtgaattgcagaattcagtgaatcatcgaatctttgaacgc
acattgcgcccattagtattctagtgggcatgcctgttcgagcgtcatttcaaccctcaa
gccccagttgcttggtgttgggagcctgcggagcagctcctcaaagctattggcggagtc
gtattggccctaagcgtagtaattttttctcgcttctagtccagtgctggcgtccagccg
taaaacccctaattttctagtggtgacctggtgtgtatgtagttgcctccgaattcacca
tccaacagctacaatggcacctccgagctccagcttgagcgtatcaacgtctacttcaat
gaggaagaaatccctgggcgtccggtaacaagtatgtccctcgtgccgtccttgtcgatc
tcgagcccggtacgatggatgccgtccgcgctggtcccttcggtcagcttttccgccccg
aca---------------------------------------------------------
------------------------------------------------------------
------------------------------------------------------------
------------------------------------------------------------
------------------------------------------------------------
------------------------------------------------------------
------------------------------------------------------------
------------------------------------------------------------
------------------------------------------------------------
---------------------------------------------
>OK257020.1_Allodiatrype_albelloscutata_IFRD9100_
cattacagagttaacgaattcccaacccatgtgaacttacctttgttgcttcggcgggga
agcttacccggtacttaccctgtagttacccgggagcgagttaccctgtagcccgttgtt
ggccgacccgccggtggccagtaaaattcttgttttttagtgattatctgagtgtttata
cttaataagttaaaactttcaacaacggatctcttggttctggcatcgatgaagaacgca
gcgaaatgcgataagtaatgtgaattgcagaattcagtgaatcatcgaatctttgaacgc
acattgcgcccattagtattctagtgggcatgcctgttcgagcgtcatttcaaccctcaa
gccccagttgcttggtgttgggagcttgccgggcacctccttaaagctattggcggagtc
gtgttggccccaagcgtagtaattttttctcgcttcaggtccagcgctggcgtccagccg
taaaacccctaattttctagtgg-------------------------------------
------------------------------------------------------------
------------------------------------------------------------
------------------------------------------------------------
------------------------------------------------------------
------------------------------------------------------------
------------------------------------------------------------
------------------------------------------------------------
------------------------------------------------------------
------------------------------------------------------------
------------------------------------------------------------
------------------------------------------------------------
------------------------------------------------------------
---------------------------------------------
>MN308411.1_Allodiatrype_arengae_MFLUCC_15-0713_
cattacagagttaacgaactcccaacccatgtgaacttacctttgttgcctcggcgggga
agcctacccggtacctaccctgtagttacccgggagcgagctaccctgtagcccgctgct
ggccgacccgccggtggacagtaaaactcttgttttttagtgattatctgagtgtttata
cttaataagttaaaactttcaacaacggatctcttggttctggcatcgatgaagaacgca
gcgaaatgcgataagtaatgtgaattgcagaattcagtgaatcatcgaatctttgaacgc
acattgcgcccattagtattctagtgggcatgcctgttcgagcgtcatttcaaccctcaa
gccccagttgcttggtgttgggagcttgcggggcacctccttaaagctattggcggagtc
gtgttggccccaagcgtagtaattttttctcgcttcaggtccagcgctggcgtccagccg
taaaacccctaattttctagtggtgacctggtgtgtatgtaacgaacgccgaattcacca
tccaatagctacaatggcacctccgagctccagctggagcgtatcaacgtctacttcaac
g----------------gcgtccggtaacaagtacgtccctcgtgccgtccttgtcgatc
tcgagcccggtacgatggacgccgtccgtgctggtcccttcggtcagcttttccgccccg
acaacttcgtctttggacagccggtgctggcaacaactgggccaagggtcactacacgga
gggtgctgagcttgtcgaccaagttctcgacgttgtccgtcgcgaggctgagggctgcga
ctgcctccagggtttccagatcacccactctctcggtggtggtaccggtgccggtatggg
tactctgttgatctccaagatccgtgaggagttccctgaccgtatgatggccaccttctc
cgttgtgccttcccccaaggtttccgacacggtcgttgagccttacaacgccaccctctc
cgtccaccagctggtcgagaactcggacgagaccttctgcatcgacaacgaagccctcta
cgacatctgcatgcgcaccctgaagctgtccaacccttcgtacggtgacctgaaccacct
cgtctccgctgtcatgtcgggcgtctccacctcgctgcgtttccccggtcagctgaactc
tgacctgcgcaagcttgccgtcaacatggttcccttcccccgtctccacttcttcatggt
cggcttcgcccctctgaccagccgcggtgcccactctttccgtgc
>MN308415.1_Allodiatrype_elaeidicola_MFLUCC_15-0737a
cattacagagttaacgaactcccaacccatgtgaacttacctttgttgcctcggcgggga
agcctacccggtacctaccctgtagttacccgggagcgagctaccctgtagcccgctgct
ggccgacccgccggtggacagtaaaactcttgttttttagtgattatctgagtgtttata
cttaataagttaaaactttcaacaacggatctcttggttctggcatcgatgaagaacgca
gcgaaatgcgataagtaatgtgaattgcagaattcagtgaatcatcgaatctttgaacgc
acattgcgcccattagtattctagtgggcatgcctgttcgagcgtcatttcaaccctcaa
gccccagttgcttggtgttgggagcttgccgggcacctccttaaagctattggcggagtc
gtgttggccccaagcgtagtaattttttctcgcttcaggtccagcgctggcgtctagccg
taaaacccctaattttctagtggtgacctggtgtgtatgtaaccaacgccgaattcacca
tccactagctacaatggcacctccgagctccagctggagcgtatcaacgtctacttcaac
g----------------gcgtccggtaacaagtacgtccctcgtgccgtccttgtcgatc
tcgagcccggtacgatggacgccgtccgtgctggtcccttcggtcagcttttccgccccg
acaacttcgtctttggacagccggtgctggcaacaactgggccaagggtcactacacgga
gggtgctgagcttgtcgaccaagttctcgacgtcgtccgtcgcgaggctgagggctgcga
ctgcctccagggtttccagatcacccactctctcggtggtggtaccggtgccggtatggg
tactctgttgatctccaagatccgtgaggagttccctgaccgtatgatggccactttctc
cgttgtgccctcccccaaggtttccgacacggtcgttgagccttacaacgccaccctctc
tgtccaccagctggttgagaactcggacgagaccttctgcatcgacaacgaagccctcta
cgacatttgcatgcgcaccctgaagctgtccaacccttcgtacggtgacctgaaccacct
cgtctccgctgtcatgtcgggcgtctccacctcgctgcgtttccccggtcagctgaactc
tgacctacgcaagcttgccgtcaacatggttcccttcccccgtctccacttctttatggt
cggctttgcccctctgaccagccgcggtgcccactctttccgtgc
>MN308412.1_Allodiatrype_elaeidis_MFLUCC_15-0708a
cattacagagttaacgaactcccaacccatgtgaacttacctttgttgcctcggcgggga
agcctacccggtacctaccctgtagttacccgggagcgagctaccctgtagcccgctgct
ggccgacccgccggtggacagtaaaactcttgttttttagtgattatctgagtgtttata
cttaataagttaaaactttcaacaacggatctcttggttctggcatcgatgaagaacgca
gcgaaatgcgataagtaatgtgaattgcagaattcagtgaatcatcgaatctttgaacgc
acattgcgcccattagtattctagtgggcatgcctgttcgagcgtcatttcaaccctcaa
gccccagttgcttggtgttgggagcttgccgggcacctccttaaagctattggcggagtc
gtgttggccccaagcgtagtaatcttttctcgcttcaggtccagcgctggcgtccagccg
taaaacccctaattttctagtggtgacctggtgtgtatgtaaccaacgccgaattcacca
tccaatagctacaatggcacctccgagctccagctggagcgtatcaacgtctacttcaac
g----------------gcgtccggtaacaagtacgtccctcgtgccgtccttgtcgatc
tcgagcccggtacgatggacgctgtccgtgctggtcccttcggtcagcttttccgccccg
acaacttcgtctttggacagccggtgctggcaacaactgggccaagggtcactacacgga
gggtgctgagcttgtcgaccaagttctcgacgttgtccgtcgcgaggctgagggctgcga
ctgcctccagggtttccagatcacccactctctcggtggtggtaccggtgccggtatggg
tactctgttgatctccaagatccgtgaggagttccctgaccgtatgatggccactttctc
cgttgtgccctcccccaaggtttccgacacggtcgttgagccttacaacgccaccctctc
cgtccaccagctggtcgagaactcggacgagaccttctgcatcgacaacgaagccctcta
cgacatctgcatgcgcaccctgaagctgtccaacccttcgtacggtgacctgaaccacct
cgtctccgctgtcatgtcgggcgtctccacctcgctgcgtttccccggtcagctgaactc
tgacctgcgcaagcttgccgtcaacatggttcccttcccccgtctccacttctttatggt
cggcttcgcccctctgaccagccgcggtgcccactctttccgtgc
>MW031919.1_Allodiatrype_trigemina_FCATAS842
cattacagagttaacgaactcccaacccatgtgaacttacctttgttgcctcggcgggga
agcctacccggtacctaccctgtagttacccgggagcgagctaccctgtagcccgctgct
ggccgacccgccggtggacagtaaaactcttgttttttagtgattatctgagtgtttata
cttaataagttaaaactttcaacaacggatctcttggttctggcatcgatgaagaacgca
gcgaaatgcgataagtaatgtgaattgcagaattcagtgaatcatcgaatctttgaacgc
acattgcgcccattagtattctagtgggcatgcctgttcgagcgtcatttcaaccctcaa
gccccagttgcttggtgttgggagcttgccgggcacctccttaaagctattggcggagtc
gtgttggccccaagcgtagtaattttttctcgcttcaggtccagcgctggcgtccagccg
taaaacccctaattttctagtggtgacctggtgtgtatgtaaccaacgccgaattcacca
tccaatagctacaatggcacctccgagctccagctggagcgtatcaacgtctacttcaac
g----------------gcgtccggtaacaagtacgtccctcgtgccgtccttgtcgatc
tcgagcccggtacgatggacgccgtccgtgctggtcccttcggtcagcttttccgccccg
acaacttcgtctttggacagccggtgctggcaataactgggccaagggtcactacacgga
gggtgctgagcttgtcgaccaagttctcgacgttgtccgtcgcgaggctgagggctgcga
ctgcctccagggtttccagatcactcactctctcggtggtggtaccggtgccggtatggg
tactctgttgatctccaagatccgtgaggagttccctgaccgtatgatggccactttctc
cgttgtgccctcccccaaggtttccgacacggtcgttgagccttacaacgccaccctctc
cgtccaccagctggttgagaacttggacgagaccttctgcatcgacaacgaagccctcta
cgacatttgcatgcgcaccctgaagctgtccaacccttcgtacggtgacctgaaccacct
cgtctccgctgtcatgtcgggcgtctccaccccgctgcgtttccccggtcagctgaactc
tgacctgcgcaagcttgccgtcaacatggttcccttcccccgtctccacttcttcatggt
cggcttcgcccctctgaccagccgcggtgcccactctttccgtgc
>KU315392.2_Allodiatrype_thailandica_MFLU_15-3662
cattacagagttaacgaactcccaacccatgtgaacttacctttgttgcctcggcgggga
agcctacccggtacctaccctgtagttacccgggagcgagctaccctgtagcccgctgct
ggccgacccgccggtggacagtaaaactcttgttttttagtgattatctgagtgtttata
cttaataagttaaaactttcaacaacggatctcttggttctggcatcgatgaagaacgca
gcgaaatgcgataagtaatgtgaattgcagaattcagtgaatcatcgaatctttgaacgc
acattgcgcccattagtattctagtgggcatgcctgttcgagcgtcatttcaaccctcaa
gccccagttgcttggtgttgggagcttgccgggcacctccttaaagctattggcggagtc
gtgttggccccaagcgtagtaattttttctcgcttcaggtccagcgctggcgtccagccg
taaaacccctaattttctagtgg-------------------------------------
------------------------------------------------------------
------------------------------------------------------------
------------------------------------------------------------
------------------------------------------------------------
------------------------------------------------------------
------------------------------------------------------------
------------------------------------------------------------
------------------------------------------------------------
------------------------------------------------------------
------------------------------------------------------------
------------------------------------------------------------
------------------------------------------------------------
---------------------------------------------
>OK257021.1_Allodiatrype_taiyangheensis_IFRDCC2800
----------------------------------------------------ggcgggga
agcctacccggtacctaccctgtagttacccgggagcgagctaccctgtagcccgctgct
ggccgacccgccggtggacagtaaaactcttgttttttagtgattatctgagtgtttata
cttaataagttaaaactttcaacaacggatctcttggttctggcatcgatgaagaacgca
gcgaaatgcgataagtaatgtgaattgcagaattcagtgaatcatcgaatctttgaacgc
acattgcgcccattagtattctagtgggcatgcctgttcgagcgtcatttcaaccctcaa
gccccagttgcttggtgttgggagcttgccgggcacctccttaaagctattggcggagtc
gtgttggccccaagcgtagtaattttttctcgcttcaggtccagcgctggcgtccagccg
taaaacccctaattttctagtggtgacctggtgtgtatgtaaccaacgccgaattcacca
tccaatagctacaatggcacctccgagctccagctggagcgtatcaacgtctacttcaac
g----------------gcgtccggtaacaagtacgtccctcgtgccgtccttgtcgatc
tcgagcccggtacgatggacgccgtccgtgctggtcccttcggtcagcttttccgccccg
acaacttcgtctttggacagccggtgctggcaacaactgggccaagggtgactaca----
------------------------------------------------------------
------------------------------------------------------------
------------------------------------------------------------
------------------------------------------------------------
------------------------------------------------------------
------------------------------------------------------------
------------------------------------------------------------
------------------------------------------------------------
---------------------------------------------
>MW039348.1_Paraeutypella_guizhouensis_KUMCC_20-0017
cattacagagttatctaactcccaacccatgtgaacttacctttgttgcctcggcgggag
agcctacccggtacctaccctgtagttacccgggagcgagctgccctgcagcccgctgct
ggccgacccgctggtggacagtaaaactcttg-tttttagtgattatctgagtgtttata
cttaataagttaaaactttcaacaacggatctcttggttctggcatcgatgaagaacgca
gcgaaatgcgataagtaatgtgaattgcagaattcagtgaatcatcgaatctttgaacgc
acattgcgcccattagtattctagtgggcatgcctgttcgagcgtcatttcaaccctcaa
gccccagttgcttggtgttgggagcctgcggggcagctccttaaagctattggcggagtc
gtattggccctaagcgtagtaattttttctcgcttctagtccagtgctggcgtccagccg
taaaacccttaattttctagtggtgacctggtgtgtatgt-gtggctctcacattcacca
gccaatagctacaacggcacttccgagctccagctcgagcgtatcaacgtctacttcaac
gaggaagcaggcttggagcgtcgggcaacaagtatgtcccctgtgccgtcctcgtcgatc
tcgagcccggtaccatggatgccgtccgtgccggtcccttcggtcagcttttccgccccg
acaacttcgtcttcggtcagccggtgctggaaacaactgggccaagggtcactacaccga
gggtgccgagcttgtcgaccaggtcctcgatgtcgtccgtcgtgaagccgaaggctgcga
ctgcctcgagggcttccagatcacccactccctcggtggtggtaccggtgccggtatggg
taccctgttgatctccaagatccgcgaggagtttcccgaccgcatgatggctactttctc
cgtcatgccttcccccaaggtttccgacacggtcgttgagccttacaacgccaccctctc
ggtccaccagcttgtcgagaactcggaccagaccttctgcattgacaacgaggccctgta
cgacatctgcatgcgcaccctgaagctgtcgaacccttcgtacggtgacctgaaccacct
cgtctcggccgtcatgtcgggtgtctccaacttcctgcgtttccccggtcagctgaactc
tgatctgcgcaagctggccgtcaacatggtccccttccctcgtctccacttcttcatggt
cggcttcgctcccctgaccagccgcggtgcccactctttccgtgc
>AJ302457.1_Alloeutypa_flavovirens_E48C
cattacagagttatctaactcccaacccatgtgaacttacctacgttgcctcggcgggga
agcctacccggtacctaccctgtagttacccgggagcgagctaccctgtagcccgctgca
ggcctacccgccggtggacatctaaactcttgttttctagtgattatctgagtgtttata
cttaataagttaaaactttcaacaacggatctcttggttctggcatcgatgaagaacgca
gcgaaatgcgataagtaatgtgaattgcagaattcagtgaatcatcgaatctttgaacgc
acattgcgcccattagtattctagtgggcatgcctgttcgagcgtcatttcaaccctcaa
gccctagttgcttggtattgggagcttgc-gggcaactcctcaaaagcattggcggagtc
gcggtgaccccaagcgtagtaattctt-ctcgctt-aggttcaacgctgacgttcagcca
ctaaaccccctattttctagtggtgacctggtgtgtacgtaaacaaccttgaatttacca
cccaatagctacaatggcacctccgagctccagcttgagcgcattaacgtctacttcaac
gaggaagcaattgttttgcgtccggcaacaagtatgttcctcgtgccgtccttgtcgatc
tcgagcccggtaccatggatgccgttcgttctggtcccttcggtcagcttttccgtcccg
acaacttcgtctttggacagccggtgctggcaacaactgg--------------------
------------------------------------------------------------
------------------------------------------------------------
------------------------------------------------------------
------------------------------------------------------------
------------------------------------------------------------
------------------------------------------------------------
------------------------------------------------------------
------------------------------------------------------------
---------------------------------------------
>KP744438.1_Diatrype_palmicola_MFLU_15-0040
-----------------------------tgtgaacttacctatgttgcctcggcgggga
agcctacccggtacctaccctgtagttacccgggagcgagctaccctgtagcccgctgca
ggcctacccgtcggtggaccgttaaactcttgttttttagtgattatctgagtgtttcta
cttaataagttaaaactttcaacaacggatctcttggttctggcatcgatgaagaacgca
gcgaaatgcgataagtaatgtgaattgcagaattcagtgaatcatcgaatctttgaacgc
acattgcgcccattagtattctagtgggcatgcctgttcgagcgtcatttcatccctcaa
gccctagttgcttggcgttgggagcctat-ggatagctcctcaaaagcattggcggagtc
gcgatggccccaagcgtagtaatttcttctcgcttctggtctggcgctggcgtctagccg
taaaaccccctattttctagtg--------------------------------------
------------------------------------------------------------
------------------------------------------------------------
------------------------------------------------------------
------------------------------------------------------------
------------------------------------------------------------
------------------------------------------------------------
------------------------------------------------------------
------------------------------------------------------------
------------------------------------------------------------
------------------------------------------------------------
------------------------------------------------------------
------------------------------------------------------------
---------------------------------------------
>KP744439.1_Diatrype_palmicola_MFLU_15-0041
-----------------------------tgtgaacttacctatgttgcctcggcgggga
agcctacccggtacctaccctgtagttacccgggagcgagctaccctgtagcccgctgca
ggcctacccgtcggtggaccgttaaactcttgttttttagtgattatctgagtgtttata
cttaataagttaaaactttcaacaacggatctcttggttctggcatcgatgaagaacgca
gcgaaatgcgataagtaatgtgaattgcagaattcagtgaatcatcgaatctttgaacgc
acattgcgcccattagtattctagtgggcatgcctgttcgagcgtcatttcaaccctcaa
gccctagttgcttggcgttgggagcctat-ggatagctcctcaaaagcattggcggagtc
gcgatggccccaagcgtagtaatttcttctcgcttctggtctggcgctggcgtctagccg
taaaaccccctattttctagtggtgacct-------------------------------
------------------------------------------------------------
------------------------------------------------------------
------------------------------------------------------------
------------------------------------------------------------
------------------------------------------------------------
------------------------------------------------------------
------------------------------------------------------------
------------------------------------------------------------
------------------------------------------------------------
------------------------------------------------------------
------------------------------------------------------------
------------------------------------------------------------
---------------------------------------------
>MW632931.1_Diatrypella_betulae_CFCC_52406T
cattacagagttatctaactcccaaaccatgtgaacttacctatgttgcctcggcgggga
agcctacccggtacctaccctgtagttacccgggagcgagctaccctgtagcccgctgct
ggcctacccgccggtggactgttaaactcttgttttttagtgattatctgagtgtttata
cttaataagttaaaactttcaacaacggatctcttggttctggcatcgatgaagaacgca
gcgaaatgcgataagtaatgtgaattgcagaattcagtgaatcatcgaatctttgaacgc
acattgcgcccattagtattctagtgggcatgcctgttcgagcgtcatttcaaccctcaa
gccctagttgcttggtgttgggagcctat-ggatagctcctcaaaaccattggcggagtc
gcgatggccccaagcgtagtaatctttattcgcttcaggttcagcgctggcgtccagccg
ttaaaccccctattttctagtggtgacc-ggtgtgtatgtaaccgactttggatttaccg
tccaatagctacaatggcacctccgagcttcagcttgagcgcatcaacgtctacttcaac
gaggaagaaccctccctgcgtctggcaacaagtatgtcccccgtgccgtccttgtcgatc
tcgagcccggtaccatggatgccgtccgtgccggtcccttcggtcaactcttccgtcccg
acaacttcgtctttggacag----------------------------------------
------------------------------------------------------------
------------------------------------------------------------
------------------------------------------------------------
------------------------------------------------------------
------------------------------------------------------------
------------------------------------------------------------
------------------------------------------------------------
------------------------------------------------------------
---------------------------------------------
>AJ302440.1_Diatrypella_favacea_DL26C
cattacagagttatctaactcccaaaccatgtgaacttacctatgttgcctcggcgggga
agcctacccggtacctaccctgtagttacccgggagcgagctaccctgtagcccgctgct
ggcctacccgccggtggactgttaaactcttgttttttagtgattatctgagtgtttata
cttaataagttaaaactttcaacaacggatctcttggttctggcatcgatgaagaacgca
gcgaaatgcgataagtaatgtgaattgcagaattcagtgaatcatcgaatctttgaacgc
acattgcgcccattagtattctagtgggcatgcctgttcgagcgtcatttcaaccctcaa
gccctagttgcttggtgttgggagcctat-ggatagctcctcaaaaccattggcggagtc
gcgatggccccaagcgtagtaatttttattcgcttcaggttcagcgctggcgttcagccg
ttaaaccccctattttctagtggtgacct-------------------------------
------------------------------------------------------------
------------------------------------------------------------
------------------------------------------------------------
------------------------------------------------------------
------------------------------------------------------------
------------------------------------------------------------
------------------------------------------------------------
------------------------------------------------------------
------------------------------------------------------------
------------------------------------------------------------
------------------------------------------------------------
------------------------------------------------------------
---------------------------------------------
>AJ302443.1_Diatrypella_pulvinata_DL29C
cattacagagttatctaactcccaaaccatgtgaacttacctatgttgcctcggcgggga
agcctacccggtacctaccctgtagttacccgggagcgagctaccctgtagcccgctgct
ggccgacccgccggtggactgctaaactcttgttttttcgtgattatctgagtgtttata
cttaataagttaaaactttcaacaacggatctcttggttctggcatcgatgaagaacgca
gcgaaatgcgataagtaatgtgaattgcagaattcagtgaatcatcgaatctttgaacgc
acattgcgcccattagtattctagtgggcatgcctgttcgagcgtcatttcaaccctcaa
gccctagttgcttggtgttgggagcctat-ggatagctcctcaaaaccattggcggagtc
gcgatggccccaagcgtagtaatttttattcgcttcaggttcagcgctggcgtccagccg
ctaaaccccctattttttagtggtgacct-------------------------------
------------------------------------------------------------
------------------------------------------------------------
------------------------------------------------------------
------------------------------------------------------------
------------------------------------------------------------
------------------------------------------------------------
------------------------------------------------------------
------------------------------------------------------------
------------------------------------------------------------
------------------------------------------------------------
------------------------------------------------------------
------------------------------------------------------------
---------------------------------------------
>MW632937.1_Diatrypella_hubeiensis_CFCC_52413T
cattacagagttacctaactcccaaaccatgtgaacttacctatgttgcctcggcgggga
agcctacccggtacctaccctgtagttacccgggagcgagctaccctgtagcccgctgct
ggcctacccgccggtggactgctaaactcttgttttttagtgattatctgagtgtttata
cttaataagttaaaactttcaacaacggatctcttggttctggcatcgatgaagaacgca
gcgaaatgcgataagtaatgtgaattgcagaattcagtgaatcatcgaatctttgaacgc
acattgcgcccattagtattctagtgggcatgcctgttcgagcgtcatttcaaccctcaa
gccctagttgcttggtgttgggagcctat-ggatagctcctcaaacccattggcggagtc
gcgatggccccaagcgtagtaatttttattcgcttcaggttcagcgctggcgtccagccg
ttaaaccccctattctttagtggtgacc--------------------------------
------------------------------------------------------------
------------------------------------------------------------
------------------------------------------------------------
------------------------------------------------------------
------------------------------------------------------------
------------------------------------------------------------
------------------------------------------------------------
------------------------------------------------------------
------------------------------------------------------------
------------------------------------------------------------
------------------------------------------------------------
------------------------------------------------------------
---------------------------------------------
>FR715523.1_Diatrypella_pulvinate_H048
cattacagagttatctaactcccaaaccatgtgaacttacctatgttgcctcggcgggga
agcctacccggtacctaccctgtagttacccgggagcgagctaccctgtagcccgctgct
ggccgacccgccggtggactgctaaactcttgttttttcgtgattatctgagtgtttata
cttaataagttaaaactttcaacaacggatctcttggttctggcatcgatgaagaacgca
gcgaaatgcgataagtaatgtgaattgcagaattcagtgaatcatcgaatctttgaacgc
acattgcgcccattagtattctagtgggcatgcctgttcgagcgtcatttcaaccctcaa
gccctagttgcttggtgttgggagcctat-ggatagctcctcaaaaccattggcggagtc
gcgatggccccaagcgtagtaatttttattcgcttcaggttcagcgctggcgtccagccg
ctaaaccccctattttttagtggtgacctggtgtgtatgtaaacgactttggattcaccg
accaatagctacaatggcacctccgagcttcagcttgagcgcattaacgtttacttcaac
gagggagaaccccctttgcgtctggcaacaagtatgtcccccgtgccgtccttgtcgatc
tcgagcccggtaccatggatgccgtccgtgccggtcccttcggtcaactcttccgtcccg
acaacttcgtctttggacagccggtgctggcaacaactgggccaagggtcattacactga
gggtgctgagcttgttgaccaagttcttgacgttgtccgccgtgaggccgagggttgcga
ttgtctccagggtttccagattacccactctctcggtggtggtaccggtgccggtatggg
taccttgctgatctccaagatccgtgaggaattccctgaccgtatgatggccaccttctc
ggttatgccttctcccaaggtttccgacaccgtcgttgagccttacaacgccaccctttc
tgtccatcagctggttgagaactccgacgagaccttttgcattgataacgaggctctcta
cgatatttgcatgcgtaccctgaagctgtctaacccttcatatggtgacctgaaccacct
cgtctccgccgttatgtccggtgtctctacctcgctgcgtttccccggtcagctgaactc
tgatctgcgcaagctggccgtcaacatggtccccttcccccgtctccacttcttcatggt
cggcttcgctcctctgaccagtcgtggcgcccactctttccgtgc
>MW632935.1_Diatrypella_betulicola_CFCC_52411T
cattacagagttatctaactcccaaaccatgtgaacttacctatgttgcctcggcgggga
agcctacccggtacctaccctgtagttacccgggagcgagctaccctgtagcccgctgct
ggcctacccgccggtggactgctaaactcttgttttttagtgattatctgagtgtttata
cttaataagttaaaactttcaacaacggatctcttggttctggcatcgatgaagaacgca
gcgaaatgcgataagtaatgtgaattgcagaattcagtgaatcatcgaatctttgaacgc
acattgcgcccattagtattctagtgggcatgcctgttcgagcgtcatttcaaccctcaa
gccctagttgcttggtgttgggagcctat-ggatagctcctcaaaaccattggcggagtc
gcgatggccccaagcgtagtaatttttattcgcttcaggttcagcgctggcgtccagccg
ttaaaccccctattttctagtggtgacckggtgtgtatgtaatcgaccttggatttacca
tccaatagctacaatggcacctccgagcttcagcttgagcgcattaacgtctacttcaac
gaggaagaaccctccctgcgtctggcaacaagtatgtcccccgtgccgtccttgtcgatc
tcgagcccggtaccatggatgccgtccgtgccggtcccttcggtcaactcttccgtcccg
acaacttcgtctt-----------------------------------------------
------------------------------------------------------------
------------------------------------------------------------
------------------------------------------------------------
------------------------------------------------------------
------------------------------------------------------------
------------------------------------------------------------
------------------------------------------------------------
------------------------------------------------------------
---------------------------------------------
>MN653008.1_Diatrypella_yunnanensis_VT01_
cattacagagttatctaactcccaaaccatgtgaacttacctatgttgcctcggcgggga
agcctacccggtacctaccctgtagttacccgggagcgagctaccctgtagcccgctgct
ggcccacccgccggtggactgctaaactcttgttttttagtgattatctgagtgtttata
cttaataagttaaaactttcaacaacggatctcttggttctggcatcgatgaagaacgca
gcgaaatgcgataagtaatgtgaattgcagaattcagtgaatcatcgaatctttgaacgc
acattgcgcccattagtattctagtgggcatgcctgttcgagcgtcatttcaaccctcaa
gccctagttgcttggtgttgggagcctat-ggatagctcctcaaaaccattggcggagtc
gcgatggccccaagcgtagtaatttttattcgcttcaggttcaacgctggcgtccagccg
ttaaacctcctattttttagtggtgacctggtgtgtatgtaaccgactttggatttaccg
accaatagctacaatggcacctccgagcttcagcttgagcgcattaacgtctacttcaac
gaggaagaaccccctttgcgtctggcaacaaatatgttccccgtgccgtccttgtcgatc
tcgagcccggtaccatggatgccgtccgtgccggtcccttcggtcaactcttccgtcccg
acaacttcgtctttggacagccggtgctggcaacaactgggccaagggtcactaacctga
gggta-------------------------------------------------------
------------------------------------------------------------
------------------------------------------------------------
------------------------------------------------------------
------------------------------------------------------------
------------------------------------------------------------
------------------------------------------------------------
------------------------------------------------------------
---------------------------------------------
>KU320616.1_Diatrypella_favacea
cattacagagttatctaactcccaaaccatgtgaacttacctatgttgcctcggcgggga
agcttacccggtacctaccctgtagttacccgggagcgagctaccctgtagcccgctgct
ggcctactcgccggtggactgtcaaattcttgttttttagtgattatctgagtgtttata
cttaataagttaaaactttcaacaacggatctcttggttctggcatcgatgaagaacgca
gcgaattgcgataagtaatgtgaattgcagaattcagtgaatcatcgaatctttgaacgc
acattgcgcccattagtattctagtgggcatgcctgttcgagcgtcatttcaaccctcaa
gccttagttgcttggtgttgggagcatat-ggatagctcctcaaaaccattggcggagtc
ccgatggccccaagcgtagtaatttttattcgcttcaggttcagcgctggcgttcagccg
ttaaaccccttattatctagtggtgacct-------------------------------
------------------------------------------------------------
------------------------------------------------------------
------------------------------------------------------------
------------------------------------------------------------
------------------------------------------------------------
------------------------------------------------------------
------------------------------------------------------------
------------------------------------------------------------
------------------------------------------------------------
------------------------------------------------------------
------------------------------------------------------------
------------------------------------------------------------
---------------------------------------------
>OP538689.1_Alloeutypa_milinensis_FCATAS_4309_
cattacagagttatccaactcccaacccatgtgaacttacctacgttgcctcggcgggga
agcctacccggtacctaccctgtagttacccgggagcgagcta-cctgtagcccgctgca
ggcctacccgccggtggacatctgaactcttgttttttagtgattatctgagtgtttata
cttaataagttaaaactttcaacaacggatctcttggttctggcatcgatgaagaacgca
gcgaaatgcgataagtaatgtgaattgcagaattcagtgaatcatcgaatctttgaacgc
acattgcgcccattagtattctagtgggcatgcctgttcgagcgtcatttcaaccctcaa
gccctagctgcttggtattgggagcttat-ggacaactcctcaaaagcattggcggagtc
gcggcgaccccaagcgtagtaattctt-ctcgctt-aggttcgacgccggcgttcggcca
ctaaaccccccattttctaccagcaagccggtgtgtatgtaaccaaccttgaacctacca
cccaatagctacaatggcacctccgagctccagcttgagcgcattaacgtctacttcaac
gaggaagcaattgttttgcgtccggcaacaagtatgttcctcgtgccgtccttgtcgatc
tcgagcccggtaccatggatgccgtccgtgctggtcccttcggtcagcttttccgtcccg
acaacttcgtctttggacagccggtgctggcaacaactgggccaagggacactacactga
aggtgctgagctcgtcgaccaggttcttgatgtcgtccgtcgtgaggccgagggttgcga
ctgcctccagggcttccagattactcactctctcggtggtggtaccggtgccggtatggg
taccttgttgatctccaagatccgcgaggagttccctgaccgtatgatggccaccttctc
cgttatgccctctcccaaggtttccgacaccgtcgttgagccttacaacgccaccctttc
cgtccaccagctggttgagaactcggacgagaccttctgcattgacaacgaggctctcta
cgacatctgtatgcgtaccttgaagctgtccaacccttcgtatggtgacctgaaccacct
cgtctccgccgtcatgtcgggtgtctccacctcgctgcgtttccccggtcagctgaactc
tgacctgcgcaagctggccgtcaacatggtccccttcccccgtcttcacttcttcatggt
cggcttcgctcctctgaccagccgtggtgcctactctttccgtgc
>OP538690.1_Alloeutypa_milinensis_FCATAS_4382
-----------------------------tgtgaacttacctacgttgcctcggcgggga
agcctacccggtacctaccctgtagttacccgggagcgagcta-cctgtagcccgctgca
ggcctacccgccggtggacatctgaactcttgttttttagtgattatctgagtgtttata
cttaataagttaaaactttcaacaacggatctcttggttctggcatcgatgaagaacgca
gcgaaatgcgataagtaatgtgaattgcagaattcagtgaatcatcgaatctttgaacgc
acattgcgcccattagtattctagtgggcatgcctgttcgagcgtcatttcaaccctcaa
gccctagctgcttggtattgggagcttat-ggacaactcctcaaaagcattggcggagtc
gcggcgaccccaagcgtagtaattctt-ctcgctt-aggttcgacgccggcgttcggcca
ctaaaccccccattttctagtggtgacctggtgtgtatgtaaccaaccttgaacctacca
cccaatagctacaatggcacctccgagctccagcttgagcgcattaacgtctacttcaac
gaggaagcaattgttttgcgtccggcaacaagtatgttcctcgtgccgtccttgtcgatc
tcgagcccggtaccatggatgccgtccgtgctggtcccttcggtcagcttttccgtcccg
acaacttcgtctttggacagccggtgctggcaacaactgggccaagggacactacactga
aggtgctgagctcgtcgaccaggttcttgatgtcgtccgtcgtgaggccgagggttgcga
ctgcctccagggcttccagattactcactctctcggtggtggtaccggtgccggtatggg
taccttgttgatctccaagatccgcgaggagttccctgaccgtatgatggccaccttctc
cgttatgccctctcccaaggtttccgacaccgtcgttgagccttacaacgccaccctttc
cgtccaccagctggttgagaactcggacgagaccttctgcattgacaacgaggctctcta
cgacatctgtatgcgtaccttgaagctgtccaacccttcgtatggtgacctgaaccacct
cgtctccgccgtcatgtcgggtgtctccacctcgctgcgtttccccggtcagctgaactc
tgacctgcgcaagctggccgtcaacatggtccccttcccccgtcttcacttcttcatggt
cggcttcgctcctctgaccagccgtggtgcctactctttccgtgc
>AJ302417.1_Cryptosphaeria_eunomia_var._eunomia_C1C
cattacagagttatccaactcccaacccatgtgaacttacctatgttgcctcggcgggga
agcctacccggtacctaccctgtagctacccgggagcgagctaccctgtagcccgctgca
ggcctacccgccggtggacgattaaactcttgttttttagtgattatctgagtgtttata
cttaataagttaaaactttcaacaacggatctcttggttctggcatcgatgaagaacgca
gcgaaatgcgataagtaatgtgaattgcagaattcagtgaatcatcgaatctttgaacgc
acattgcgcccattagtattctagtgggcatgcctgttcgagcgtcatttcgaccttcaa
gccctggttgcttggtgttgggagcttgt-ggacaactcctcaaaagcattggcggagtc
gcggtggccccaagcgtagtaattctt-ctcgcttccggttcacggctggcgtctggccg
ttaaaccccccatttttcatggttgacct-------------------------------
------------------------------------------------------------
------------------------------------------------------------
------------------------------------------------------------
------------------------------------------------------------
------------------------------------------------------------
------------------------------------------------------------
------------------------------------------------------------
------------------------------------------------------------
------------------------------------------------------------
------------------------------------------------------------
------------------------------------------------------------
------------------------------------------------------------
---------------------------------------------
>AJ302421.1_Cryptosphaeria_eunomia_var._fraxini_C5C
cattacagagttatttaactcctaacccatgtgaacttacctatgttgcctcggcgggga
agctgcccggctactaactctttagttacccgggaagacgctacctcgta-------gca
ggcctgcccgccggtggacgatttaactcttgttttttagtgattatctgagtgtttata
cttaataagttaaaactttcaacaacggatctcttggttctggcatcgatgaagaacgca
gcgaaatgcgataagtaatgtgaattgcagaattcagtgaatcatcgaatctttgaacgc
acattgcgcccattagtattctagtgggcatgcctgttcgagcgtcatttcgaccttcaa
gccctggttgcttggtgttgggagcttgt-ggacaactcctcaaaagcattggcggagtc
gcggtggccccaagcgtagtaattctt-ctcgcttccggttcacggctggcgtctggccg
ttaaaccccccatttctcatggttgacct-------------------------------
------------------------------------------------------------
------------------------------------------------------------
------------------------------------------------------------
------------------------------------------------------------
------------------------------------------------------------
------------------------------------------------------------
------------------------------------------------------------
------------------------------------------------------------
------------------------------------------------------------
------------------------------------------------------------
------------------------------------------------------------
------------------------------------------------------------
---------------------------------------------
>DQ006948.1_Eutypa_armeniacae_ATCC_28120_
cattacagagttacctaactccaaacccatgtgaacttacctatgttgcctcggcgggga
agcctacccggtacctaccctgtagctacccgggagcgagctaccctgtagcccgctgca
ggcctacccgccggtggacacttaaactcttgttttttagtgattatctgagtgtttata
cttaataagttaaaactttcaacaacggatctcttggttctggcatcgatgaagaacgca
gcgaaatgcgataagtaatgtgaattgcagaattcagtgaatcatcgaatctttgaacgc
acattgcgcccattagtattctagtgggcatgcctgttcgagcgtcatttcgaccttcaa
gccctagctgcttggtgttgggagcctat-ggatagctcctcaaaagcattggcggagtc
gcggtgaccccaagcgtagtaattctt-ctcgctttaggttcacggctgacgtcttgccg
ttaaacccccaattttttaatggtgacctggtgtgtatgtaaccgattttgatttaacca
cccaatagctacaatggcacctccgagctccagcttgagcgcattaacgtctacttcaac
gaggaagcaattgttttgcgtccggcaacaagtatgttcctcgtgccgttcttgtcgatc
tcgagcccggtaccatggatgccgtccgtgctggtcccttcggtcagcttttccgtcccg
acaacttcgtctttggacaaccggtgctggcaacaactgg--------------------
------------------------------------------------------------
------------------------------------------------------------
------------------------------------------------------------
------------------------------------------------------------
------------------------------------------------------------
------------------------------------------------------------
------------------------------------------------------------
------------------------------------------------------------
---------------------------------------------
>HQ692611.1_Eutypa_lata_EP18_18S
cattacagagttacctaactccaaacccatgtgaacttacctatgttgcctcggcgggga
agcctacccggtacctaccctgtagctacccgggagcgagctaccctgtagctcgctgca
ggcctacccgccggtggacacttaaactcttgttttttagtgattatctgagtgtttata
cttaataagttaaaactttcaacaacggatctcttggttctggcatcgatgaagaacgca
gcgaaatgcgataagtaatgtgaattgcagaattcagtgaatcatcgaatctttgaacgc
acattgcgcccattagtattctagtgggcatgcctgttcgagcgtcatttcgaccttcaa
gccctagctgcttggtgttgggagcctat-ggatagctcctgaaaagcattggcggagtc
gcggtgaccccaagcgtagtaattctt-ctcgctttaggttcacggctgacgtcttgccg
ttaaacccccaattttttaatggtgacctggtgtgtatgtaaccgattttgatttaacca
cccaatagctacaatggcacctccgagctccagcttgagcgcattaacgtctacttcaac
gaggaagcaattgttttgcgtccggcaacaagtatgttcctcgtgccgttcttgtcgatc
tcgagcccggtaccatggatgccgtccgtgctggtcccttcggtcagcttttccgtcccg
acaacttcgtctttggaca-----------------------------------------
------------------------------------------------------------
------------------------------------------------------------
------------------------------------------------------------
------------------------------------------------------------
------------------------------------------------------------
------------------------------------------------------------
------------------------------------------------------------
------------------------------------------------------------
---------------------------------------------
>HQ692614.1_Eutypa_lata_RGA01
cattacagagttacctaactccaaacccatgtgaacttacctatgttgcctcggcgggga
agcctacccggtacctaccctgtagctacccgggagcgagctaccctgtagcccgctgca
ggcctacccgccggtggacacttaaactcttgttttttagtgattatctgagtgtttata
cttaataagttaaaactttcaacaacggatctcttggttctggcatcgatgaagaacgca
gcgaaatgcgataagtaatgtgaattgcagaattcagtgaatcatcgaatctttgaacgc
acattgcgcccattagtattctagtgggcatgcctgttcgagcgtcatttcgaccttcaa
gccctagctgcttggtgttgggagcctat-ggatagctcctgaaaagcattggcggagtc
gcggtgaccccaagcgtagtaattctt-ctcgctttaggttcacggctgacgtcttgccg
ttaaacccccaattttttaatggtgacctggtgtgtatgtaaccgattttgatttaacca
cccaatagctacaatggcacctccgagctccagcttgagcgcattaacgtctacttcaac
gaggaagcaattgttttgcgtccggcaacaagtatgttcctcgtgccgttcttgtcgatc
tcgagcccggtaccatggatgccgtccgtgctggtcccttcggtcagcttttccgtcccg
acaacttcgtctttggaca-----------------------------------------
------------------------------------------------------------
------------------------------------------------------------
------------------------------------------------------------
------------------------------------------------------------
------------------------------------------------------------
------------------------------------------------------------
------------------------------------------------------------
------------------------------------------------------------
---------------------------------------------
>AJ302449.1_Eutypa_laevata_E40C
cattacagagttacctaactccaaacccatgtgaacttacctacgttgcctcggcgggga
agcctacccggtacctaccctgtagctacccgggagcgagctaccctgtagcccgctgca
ggcctacccgccggcggacgcttaaactcttgttttctagtgattatctgagtgtttata
cttaataagttaaaactttcaacaacggatctcttggttctggcatcgatgaagaacgca
gcgaaatgcgataagtaatgtgaattgcagaattcagtgaatcatcgaatctttgaacgc
acattgcgcccattagtattctagtgggcatgcctgttcgagcgtcattaagtccctcaa
gccctagctgcttggtgttgggagcctat-ggatagctcctcaaatgcattggcggagtc
gcggtggccccgagcgtagtaattttt-ctcgctttaggtccacggctgacgtcttgccg
ttaaaccccccatttctaaaggttgacct-------------------------------
------------------------------------------------------------
------------------------------------------------------------
------------------------------------------------------------
------------------------------------------------------------
------------------------------------------------------------
------------------------------------------------------------
------------------------------------------------------------
------------------------------------------------------------
------------------------------------------------------------
------------------------------------------------------------
------------------------------------------------------------
------------------------------------------------------------
---------------------------------------------
>MW240634.1_Eutypa_camelliae_HKAS_107022
cattacagagttacctaactccaaacccatgtgaacttacctatgttgcctcggcgggga
agcctacccggtacctaccctgtagctacccgggagcgagctaccctgtagcccgctgca
ggcctacccgccggtggacgcttaaactcttgttttttagtgattatctgagtgtttata
cttaataagttaaaactttcaacaacggatctcttggttctggcatcgatgaagaacgca
gcgaaatgcgataagtaatgtgaattgcagaattcagtgaatcatcgaatctttgaacgc
acattgcgcccattagtattctagtgggcatgcctgttcgagcgtcatttcgaccttcaa
gccctagctgcttggtgttgggagcctat-ggataactcctcaaaagcattggcggagtc
gcggtgaccccaagcgtagtaatttttcctcgctttaggttcacggctggcgtcctgccg
ttaaaccccca-atttttaaatgtgacctggtgtgtatgtaaccgatattgaatttaccg
cccaatagctacaatggcacctccgagctccagcttgagcgcattaacgtctacttcaac
gagggagcaattattttgcgtccggcaacaagtatgttcctcgtgccgttcttgtcgatc
tcgagcccggtaccatggatgccgtccgtgctggtcccttcggtcagcttttccgtcccg
acaactttgtctttggacaaccggtgctggcaacaactgg--------------------
------------------------------------------------------------
------------------------------------------------------------
------------------------------------------------------------
------------------------------------------------------------
------------------------------------------------------------
------------------------------------------------------------
------------------------------------------------------------
------------------------------------------------------------
---------------------------------------------
>HM164736.1_Eutypa_lata_var._aceri_CBS290.87
cattacagagttacctaactccaaacccatgtgaacttacctatgttgcctcggcgggga
agcctacccggtacctaccctgtagctacccgggagcgagctaccctgtagcccgctgca
ggcctacccgccggtggacgcttaaactcttgttttttagtgattatctgagtgtttata
cttaataagttaaaactttcaacaacggatctcttggttctggcatcgatgaagaacgca
gcgaaatgcgataagtaatgtgaattgcagaattcagtgaatcatcgaatctttgaacgc
acattgcgcccattagtattctagtgggcatgcctgttcgagcgtcatttcaaccctcaa
gccctagctgcttggtgttgggagcctat-ggataactccccaaaagcattggcggagtc
gcggtgaccccaagcgtagtaatttttcctcgcttccggttcacggctgacgtcctgccg
ttaaaccccccaatttttaatggtgacctggtgtgtatgtaaccgatattgaatttaccg
cccaatagctacaatggcacctccgagctccagcttgagcgcattaacgtctacttcaac
gaggaagcaattgttttgcgtccggcaacaagtatgttcctcgtgccgtccttgtcgatc
tcgagcccggtacc----------------------------------------------
------------------------------------------------------------
------------------------------------------------------------
------------------------------------------------------------
------------------------------------------------------------
------------------------------------------------------------
------------------------------------------------------------
------------------------------------------------------------
------------------------------------------------------------
------------------------------------------------------------
---------------------------------------------
>KM396617.1_Diatrype_enteroxantha_HUEFS_155114
cattatagagttattcaactcccaacccatgtgaacttacctatgttgcctcggcgggga
agcctacccggtacctaccctgtagttacccgggagcgagctaccctgtagcccgctgct
ggccgacccgccggtggacagtaaaactcttg-tttttagtgattatctgagtgtttata
cttaataagttaaaactttcaacaacggatctcttggttctggcatcgatgaagaacgca
gcgaaatgcgataagtaatgtgaattgcagaattcagtgaatcatcgaatctttgaacgc
acattgcgcccattagtattctagtgggcatgcctgttcgagcgtcatttcaaccctcaa
gccctagttgcttggtgttgggagtttgc---gcaactccttaaagctattggcggagtc
gtgttggccccaagcgtagtaattttt-ctcgcttcaggtccagcgctggcgtccagccg
taaaacccctaattttctagtggtgacctggtgtgtatgtaatcgatttcgaattcacca
tcccatagctacaatggcacctccgagctccagcttgagcgtatcaacgtctacttcaac
gaggaagaaatcttctggcgtctggtaacaagtatgtccctcgtgccgtccttgtcgatc
tcgagcccggtacgatggatgccgtccgtgctggtccctttggtcagcttttccgccccg
acaacttcgtcttcggacagccggtgccggcaacaactgg--------------------
------------------------------------------------------------
------------------------------------------------------------
------------------------------------------------------------
------------------------------------------------------------
------------------------------------------------------------
------------------------------------------------------------
------------------------------------------------------------
------------------------------------------------------------
---------------------------------------------
>KM396618.1_Diatrype_enteroxantha_HUEFS_155116
cattatagagttattcaactcccaacccatgtgaacttacctatgttgcctcggcgggga
agcctacccggtacctaccctgtagttacccgggagcgagctaccctgtagcccgctgct
ggccgacccgccggtggacagtaaaactcttg-tttttagtgattatctgagtgtttata
cttaataagttaaaactttcaacaacggatctcttggttctggcatcgatgaagaacgca
gcgaaatgcgataagtaatgtgaattgcagaattcagtgaatcatcgaatctttgaacgc
acattgcgcccattagtattctagtgggcatgcctgttcgagcgtcatttcaaccctcaa
gccctagttgcttggtgttgggagcttgc---gcaactccttaaagctattggcggagtc
gtgttggccccaagcgtagtaattttt-ctcgcttcaggtccagcgctggcgt-cagccg
taaaacccctaattttctagtggtgacctggtgtgtatgtaatcgatttcgaattcacca
tcccatagctacaatggcacctccgagctccagcttgagcgtatcaacgtctacttcaac
gaggaagaaatcttctggcgtctggtaacaagtatgtccctcgtgccgtccttgtcgatc
tcgagcccggtacgatggatgccgtccgtgctggtccctttggtcagcttttccgccccg
acaacttcgtcttcggacagccggtgccggcaacaactgg--------------------
------------------------------------------------------------
------------------------------------------------------------
------------------------------------------------------------
------------------------------------------------------------
------------------------------------------------------------
------------------------------------------------------------
------------------------------------------------------------
------------------------------------------------------------
---------------------------------------------
>KT425233.1_Cryptosphaeria_ligniota_CBS273.87
cattatagagttat-aaactcctaacccatgtgaacttacctatgttgcctcggcgggaa
agcctacccggtacctaccctgtagacacccgggagcgagctaccctgtagcccgctgca
ggcccacccgccggtggacagttgaactcttgtttttttattggcatctgaatgattata
cttaataagttaaaactttcaacaacggatctcttggttctggcatcgatgaacaacgca
gcgaaatgcgataagtaatgtgaattgcagaattcagtgaatcatcgaatctttgaacgc
acattgcgcccattagtattctagtgggcatgcctgttcgagcgtcatttcaaccctcaa
gccctagctgcttggtgttgggagtttac-gggtaattcctgaaataaatcggcggagtc
gcggtgaccccaagcgtagtaatttttcctcgctttaggttcggtgctgacgttcggccg
ctaaaccccttattttctagtggtgacctggggtgtatgtaaccgactgagaattcacca
ctcaatagttacaatggcacctcagagctccagctcgagcgtatcaacgtctacttcaac
gaggaagcatactttttgcgtccggcaacaagtatgtcccccgtgccgtcctcgtcgatc
ttgagcccggtaccatggatgccgtccgtgccggtcccttcggtcagcttttccgtcccg
acaacttcgtttttggacagccggtgctggcaacaactgg--------------------
------------------------------------------------------------
------------------------------------------------------------
------------------------------------------------------------
------------------------------------------------------------
------------------------------------------------------------
------------------------------------------------------------
------------------------------------------------------------
------------------------------------------------------------
---------------------------------------------
>KT425189.1_Cryptosphaeria_subcutanea_DSUB100A
cattatagagttat-aaactcctaacccatgtgaacttacctatgttgcctcggcgggga
agcttacccggtacctaccctgtagacacccgggagcgagctaccctgtagcccgctgca
ggcccacccgccggtggacagttaaactcttg-ttttttattggcatctgaatgattata
cttaataagttaaaactttcaacaacggatctcttggttctggcatcgatgaagaacgca
gcgaaatgcgataagtaatgtgaattgcagaattcagtgaatcatcgaatctttgaacgc
acattgcgcccattagtattctagtgggcatgcctgttcgagcgtcatttcaaccctcaa
gccctagctgcttggtgttgggagtttac-gggtaattcctgaaataaatcggcggagtc
gcggtgaccccaagcgtagtaatttttcctcgcttcaggttcggtgctgacgttcggccg
ttaaaccccctattttctagtggtgacctggggtgtatgtaaccgactgaggattcacca
ctcaatagttacaatggcacctcagagctccaactcgagcgtatcaacgtctacttcaac
gaggaagcattctttttgcgtccggcaacaagtatgtcccccgtgccgtcctcgtcgatc
ttgagcccggtaccatggatgccgtccgtgccggtcccttcggtcagcttttccgtcccg
acaacttcgtttttggacagccggtgctggcaacaactgg--------------------
------------------------------------------------------------
------------------------------------------------------------
------------------------------------------------------------
------------------------------------------------------------
------------------------------------------------------------
------------------------------------------------------------
------------------------------------------------------------
------------------------------------------------------------
---------------------------------------------
>KT425232.1_Cryptosphaeria_subcutanea_CBS240.87
cattatagagttat-aaactcctaacccatgtgaacttacctatgttgcctcggcgggga
agcttacccggtacctaccctgtagacacccgggagcgagctaccctgtagcccgctgca
ggcccacccgccggtggacagttaaactcttg-ttttttattggcatctgaatgattata
cttaataagttaaaactttcaacaacggatctcttggttctggcatcgatgaagaacgca
gcgaaatgcgataagtaatgtgaattgcagaattcagtgaatcatcgaatctttgaacgc
acattgcgcccattagtattctagtgggcatgcctgttcgagcgtcatttcaaccctcaa
gccctagctgcttggtgttgggagtttac-gggtaattcctgaaataaatcggcggagtc
gcggtgaccccaagcgtagtaatttttcctcgcttcaggttcggtgctgacgttcggccg
ttaaaccccctattttctagtggtgacctggggtgtatgtaaccgactgaggattcacca
ctcaatagttacaatggcacctcagagctccaactcgagcgtatcaacgtctacttcaac
gaggaagcattctttttgcgtccggcaacaagtatgtcccccgtgccgtcctcgtcgatc
ttgagcccggtaccatggatgccgtccgtgccggtcccttcggtcagcttttccgtcccg
acaacttcgtttttggacagccggtgctggcaacaactgg--------------------
------------------------------------------------------------
------------------------------------------------------------
------------------------------------------------------------
------------------------------------------------------------
------------------------------------------------------------
------------------------------------------------------------
------------------------------------------------------------
------------------------------------------------------------
---------------------------------------------
>KT425235.1_Cryptosphaeria_pullmanensis_ATCC_52655
cattatagagtgtt-aaactcccaacccatgtgaacttacctatgttgcctcggcgggaa
agctgacccggtaattaccctgtagttacccgggagcgagctacctcgtagcccgctgca
ggcccacccgccggtggacagttaaactcttgttttttcattggcatctgaatgattata
cgtaataagttaaaactttcaacaacggatctcttggttctggcatcgatgaagaacgca
gcgaaatgcgataagtaatgtgaattgcagaattcagtgaatcatcgaatctttgaacgc
acattgcgcccattagtattctagtgggcatgcctgttcgagcgtcatttcaaccctcaa
gccctagctgcttggtgttgggagtttac-gggtaattcctcaaatgcatcggcggagtc
gcggtgaccccaagcgtagtaatttttcctcgctttcggatcggcgctggcgttcggccg
ttaaaccccctattttctagtggtgacctgggatgtacgtaaatatctgagaattcacca
ctcaatagctacaatggcacctctgagctccagctcgagcgtattaacgtctacttcaac
gaggaagcgttcttttcgcatccggcaacaagtatgtcccccgtgccgtcctcgtcgatc
ttgagcccggtaccatggatgccgtccgtgccggtcccttcggtcagcttttccgtcccg
acaacttcgtttttggacagccggcgctggcaacaactgg--------------------
------------------------------------------------------------
------------------------------------------------------------
------------------------------------------------------------
------------------------------------------------------------
------------------------------------------------------------
------------------------------------------------------------
------------------------------------------------------------
------------------------------------------------------------
---------------------------------------------
>AJ302458.1_Eutypa_astroidea_E49C_CBS_292.87_
cattacagagttatctaactcccaacccatgtgaacgtacctatgttgcctcggcgggga
agcctacccggtacctaccctgtagttacccgggagcgagctaccctgtagcccgctgca
ggcctacccgccggtggactgctgaactcttg--ctatggtgaacttctgatattgtata
cgtaatacgttaaaactttcaacaacggatctcttggttctggcatcgatgaagaacgca
gcgaaatgcgataagtaatgtgaattgcagaattcagtgaatcatcgaatctttgaacgc
acattgcgcccattagtattctagtgggcatgcctgttcgagcgtcatttcaaccctcaa
gccctagcggcttggtgttgggagtttat-ggataattcctgaaaagcatcggcggagtc
gtgctggccccaagcgtagtaatttattctcgcttccggttcagcgctgg----------
-----------------------------ggtgtgtatgtaactgatc--gaatccacca
tccgatagctacaatggctcctctgagcagcagcttgagcgcattaacgtctacttcaac
gaggaagcagtctttttgcgtctggcaacaagtatgtcccccgtgccgtccttgtcgatc
ttgagcccggtaccatggatgccgtccgtgctggtcccttcggtcagctcttccgccccg
acaacttcgtctttggacagccggtgctggcaacaactgg--------------------
------------------------------------------------------------
------------------------------------------------------------
------------------------------------------------------------
------------------------------------------------------------
------------------------------------------------------------
------------------------------------------------------------
------------------------------------------------------------
------------------------------------------------------------
---------------------------------------------
>DQ006926.1_Eutypa_maura_CBS_219.87
cattacagagttatctaactcccaacccatgtgaacttacctacgttgcctcggcgggga
agcctacccggtaactaccctgtacttacccgggagcgagctaccctgtagcccgctgca
ggcctacccgccggtggactgttaaactctgg--atatagtgaacttctgatgttttata
cttaataagttaaaactttcaacaacggatctcttggttctggcatcgatgaagaacgca
gcgaaatgcgataagtaatgtgaattgcagaattcagtgaatcatcgaatctttgaacgc
acattgcgcccattagtattctagtgggcatgcctgttcgagcgtcatttcaaccctcaa
gccccagcggcttggtgttgggagtttat-ggataattcctgaaaagcatcggcggagcc
gtgctggccccaagcgtagtaatctgctctcgcttcaggttcagcgccggcgcctagccg
ctaaaccccctattttctagtggtgacctggtgtgtatgtaattgatc--gaatccaccg
tccaatagctacaatggctcctccgagcagcagcttgagcgcattaacgtctacttcaac
gaggaagcaatcttttcgcgtccggcagcaagtatgttccccgtgccgtcctcgtcgatc
tggagcccggtaccatggatgccgtccgtgctggtcccttcggtcagctcttccgccccg
acaacttcgtcttcggacagccggtgctggcaacaactgg--------------------
------------------------------------------------------------
------------------------------------------------------------
------------------------------------------------------------
------------------------------------------------------------
------------------------------------------------------------
------------------------------------------------------------
------------------------------------------------------------
------------------------------------------------------------
---------------------------------------------
>DQ006922.1_Eutypa_lejoplaca_CBS_248.87
cattacagagttatctaactcccaacccatgtgaacttacctatgttgcctcggcgggaa
agcctacccggaacctaccctgtagttacccgggagcgagctaccctgtagcccgctgct
ggcctacccgccggtggactgttaaactcttg--atatagtgaacttctgatattttata
cttaataagttaaaactttcaacaacggatctcttggttctggcatcgatgaagaacgca
gcgaaatgcgataagtaatgtgaattgcagaattcagtgaatcatcgaatctttgaacgc
acattgcgcccattagtattctagtgggcatgcctgttcgagcgtcatttcaaccctcaa
gccctagcggcttggtgttgggagtttat-ggataattcctgaaaagcatcggcggagcc
gtgctggccccaagcgtagtatttca-tctcgctttaggatcagcgctggcgtccagccg
ctaaaccccctattttctagtggtgacctggtgtgtatgtaactgatc--gaatccacca
tccaatagctacaatggctcctccgagcagcagcttgagcgcatcaacgtctacttcaac
gagggagcagtctttttgcgtccggcaacaagtatgtcccccgtgccgtccttgtcgatc
ttgagcccggtaccatggacgccgtccgtgctggtcccttcggtcagctcttccgccccg
acaacttcgtcttcggacaaccggtgctggcaacaactgg--------------------
------------------------------------------------------------
------------------------------------------------------------
------------------------------------------------------------
------------------------------------------------------------
------------------------------------------------------------
------------------------------------------------------------
------------------------------------------------------------
------------------------------------------------------------
---------------------------------------------
>DQ006924.1_Eutypa_leptoplaca_CBS_287.87
cattacagagttacccaactcaccacccatgtgaacttacctatgttgcctcggcgggga
agcctacccggtacctaccctgtagttacccgggagcgagctacgctgtagcccgctgca
ggccaacccgccggtggactgttaaactcttg--ttatagtgaacttctgattttttata
cttaataagttaaaactttcaacaacggatctcttggttctggcatcgatgaagaacgca
gcgaaatgcgataagtaatgtgaattgcagaattcagtgaatcatcgaatctttgaacgc
acattgcgcccattagtattctagtgggcatgcctgttcgagcgtcatttcaaccctcaa
gccctagttgcttggtgttgggagtttac-gggtaattcctgaaaagcatcggcggagtc
gtgttggccccaagcgtagtaattttt-ctcgcttcaggtccagcgctggcgtccagccg
ctaaaccccctattctttagtggtgacctggtgtgtatgtaccagacc--gaatccacca
tacaatagctacaatggctcctctgagctccagcttgagcgcattaacgtctacttcaac
gaggaagcaatcttcttgcatctggcaacaagtatgtcccccgtgccgtcctcgtcgatc
tcgagcccggtaccatggatgccgtccgtgctggtcccttcggtcagctcttccgtcccg
acaacttcgtctttggacagccggtgctggcaacaactgg--------------------
------------------------------------------------------------
------------------------------------------------------------
------------------------------------------------------------
------------------------------------------------------------
------------------------------------------------------------
------------------------------------------------------------
------------------------------------------------------------
------------------------------------------------------------
---------------------------------------------
>DQ006923.1_Eutypa_tetragona_CBS_284.87
cattacagagttacccaactcaccacccatgtgaacttacctatgttgcctcggcgggga
agcc----------------------tacccgggagcgagctacgctgtagcccgctgta
ggctaacccgccggtggacctataaactcttg--ttatagtgaacttctgatatgttata
cttaataagttaaaactttcaacaacggatctcttggttctggcatcgatgaagaacgca
gcgaaatgcgataagtaatgtgaattgcagaattcagtgaatcatcgaatctttgaacgc
acattgcgcccattagtattctagtgggcatgcctgttcgagcgtcatttcaaccctcaa
gccccagttgcttggtgttgggagtttac-gggtaattcctgaaaagcatcggcggagtc
gtgttggccccaagcgtagtaatttttcctcgcttctggtccagcgctagcgtccagccg
ctaaaccccctattttctagtggtgacctggtgtgtatgtaactgatc--gactccacca
tccaacagctacaatggcacctccgagctccagcttgagcgcattaacgtctacttcaac
gaggaagcaatcttcttgcgtctggcaacaagtacgtcccgcgtgccgtcctcgtcgatc
tcgagcccggtaccatggatgccgtccgcgctggtcccttcggtcagctcttccgtcccg
acaacttcgtctttggacagccggtgctggcaacaactgg--------------------
------------------------------------------------------------
------------------------------------------------------------
------------------------------------------------------------
------------------------------------------------------------
------------------------------------------------------------
------------------------------------------------------------
------------------------------------------------------------
------------------------------------------------------------
---------------------------------------------
>OM040386.1_Diatrype_betulaceicola_FCATAS_2725
cattacagagttatccaactccaaacccatgtgaacttacctatgttgcctcggcgggga
agcctacccggaaattaccctgtagttacccgggagcgagcta-cctgtagcccgctgca
ggcctacccgccggcggacagttgaactcttgttttaccgtaaacttctgatattgtata
cgtaataagttaaaactttcaacaacggatctcttggttctggcatcgatgaagaacgca
gcgaaatgcgataagtaatgtgaattgcagaattcagtgaatcatcgaatctttgaacgc
acattgcgcccattagtattctagtgggcatgcctgttcgagcgtcatttcgaccatcaa
gccttggttgcttggttttgggagcctatgggatagctcctcaaatagagtggcggagtc
gtgctgaccccaagcgtagtaatt-cttctcgctttgggtccggtgctgacgtcctgccg
tgaaaccccctattt-tataaggtgacctggtgtgtatgtaaccgccccagaatctacca
cctaatagttacaatggcacctccgagctccaacttgaacgtattaacgtctacttcaac
gaggaagccattcatgtgcgtccggcaacaagtatgtccctcgtgccgtcctcgtcgatc
tggagcccggtaccatggatgccgtccgtgctggtcccttcggtcagctcttccgccccg
acaacttcgtcttcggacagccggtgctggcaacaactgggccaagggtcattacaccga
gggtgccgagcttgttgaccaggttcttgatgttgtccgccgtgaggccgagggttgcga
ctgcctccagggtttccagatcacccactcgctcggtggtggtaccggtgccggtatggg
taccttgctgatctccaagatccgtgaggagttccctgaccgtatgatggctaccttctc
ggttgtgccctctcccaaggtttccgacacggtcgtggagccttacaacgccaccctttc
cgtccatcagctggtcgagaactcggacgagaccttctgcattgataacgaggctctcta
cgacatctgcatgcgcaccctgaagctgtccaacccttcgtacggtgacctgaaccacct
ggtctccgccgtcatgtccggcgtctccacctccctgcgtttccctggtcagctgaactc
tgacctgcgcaagctggccgtcaacatggttcctttcccccgtctccacttcttcatggt
cggcttcgctcctctgaccagccgtggctccaactctttccgtgc
>OM040384.1_Diatrype_larissae_FCATAS_2723
cattacagagttatccaactccaaacccatgtgaacttacctatgttgcctcggcgggga
agcctacccggtacctaccctgtagttacccgggagcgagctaccctgtagcccgctgca
ggcctacccgccggtggacagttaaactcttgttttacagtaaacttctgatattttata
cttaataagttaaaactttcaacaacggatctcttggttctggcatcgatgaagaacgca
gcgaaatgcgataagtaatgtgaattgcagaattcagtgaatcatcgaatctttgaacgc
acattgcgcccattagtattctagtgggcatgcctgttcgagcgtcatttcgaccatcaa
gccccagctgcttggttttgggagcctatgggatagctcctcaaatagagtggcggagtc
gtgctgaccccaagcgtagtaatt-tttctcgcttcaga-ccggtgctgacgtcctgccg
ttaaaccccctatttatacaaggtgacctggtgtgtatgtaaccggccgagaatccacca
cctaatagttacaatggcacctccgagctccaacttgaacgtattaacgtctacttcaat
gaggaagccatttatgtgcgtccggcaacaagtatgtccctcgtgccgtcctcgtcgatc
tggagcccggtaccatggatgccgtccgtgctggtcccttcggtcagctcttccgccccg
acaacttcgtcttcggacagctggtgctggcaacaactgggccaagggtcattacaccga
gggtgccgagcttgttgaccaggtccttgatgttgtccgacgtgaggccgagggttgtga
ctgcctccagggtttccagatcacccactcgctcggtggtggtaccggtgccggtatggg
taccttgctgatctccaagatacgtgaggagttccctgaccgtatgatggctaccttctc
ggttgtgccctctcccaaggtttccgacacggtcgttgagccttacaacgccaccctttc
cgtccatcagctggtcgagaactcggacgagaccttctgcattgataacgaggctctcta
cgacatctgcatgcgcaccctgaagctgtccaacccttcgtacggtgacctgaaccacct
ggtctccgccgtcatgtccggcgtctccacctccctgcgtttccctggtcagctgaactc
cgacctgcgcaagctggccgtcaacatggttcctttcccccgtctccacttcttcatggt
cggcttcgctcctctgaccagccgtggctccaactctttccgtgc
>DQ006946.1_Diatrype_bullata_UCDDCh400
cattacagagttacctaactccaaacccatgtgaacttacctatgttgcctcggcgggga
agcctacccggtaattaccctgtagttacccgggagcgagctaccctgtagcccgctgca
ggcctacccgccggcggacacttaaactcttgttttacagtaaacttctgatattttata
cttaataagttaaaactttcaacaacggatctcttggttctggcatcgatgaagaacgca
gcgaaatgcgataagtaatgtgaattgcagaattcagtgaatcatcgaatctttgaacgc
acattgcgcccattagtattctagtgggcatgcctgttcgagcgtcatttcgaccatcaa
gccccagttgcttggttttgggagcctatgggatagctccttaaatagagtggcggagtc
gtgctgaccccaagcgtagtaattctttctcgctttaggtccggtgccgacgtcctgccg
ttaaaccccctatttttaaaaggtgacctggtgtgtatgtaaccgaccgagaatctacca
ccgaatagttacaatggcacctccgagctccagcttgagcgtattaacgtctatttcaac
gaggaagccatttatgtgcgtccggcaacaagtatgtccctcgtgccgtcctcgtcgatc
tggagcccggtaccatggatgccgtccgtgctggtcccttcggtcagctcttccgccccg
acaacttcgtcttcggacaaccggtgctggcaacaactgg--------------------
------------------------------------------------------------
------------------------------------------------------------
------------------------------------------------------------
------------------------------------------------------------
------------------------------------------------------------
------------------------------------------------------------
------------------------------------------------------------
------------------------------------------------------------
---------------------------------------------
>AJ302437.1_Diatrype_disciformis_D21C
cattacagagttacctaactccaaacccatgtgaacttacctatgttgcctcggcgggga
agcctacccggtacctaccctgtagttacccgggagcgagctaccctgtagcccgctgca
ggcctacccgccggtggacagttaaactcttgttttacagtaaacttctgatattttata
cttaataagttaaaactttcaacaacggatctcttggttctggcatcgatgaagaacgca
gcgaaatgcgataagtaatgtgaattgcagaattcagtgaatcatcgaatctttgaacgc
acattgcgcccattagtattctagtgggcatgcctgttcgagcgtcatttcgaccatcaa
gccccggttgcttggttttgggagcctatgggatagctccttaaatagagtggcggagtc
gtgccgaccccaagcgtagtaatttcttctcgcttcaggtccggtgctgacgtcctgccg
ttaaaccccctatttttaaaaggtgacct-------------------------------
------------------------------------------------------------
------------------------------------------------------------
------------------------------------------------------------
------------------------------------------------------------
------------------------------------------------------------
------------------------------------------------------------
------------------------------------------------------------
------------------------------------------------------------
------------------------------------------------------------
------------------------------------------------------------
------------------------------------------------------------
------------------------------------------------------------
---------------------------------------------
>AJ302433.1_Diatrype_spilomea_D17C
cattacagagttacctaactccaaacccatgtgaacttacctatgttgcctcggcgggga
agcctacccggaacctaccctgtagttacccgggagcgagctaccctgtagcccgctgca
ggcctacccgccggcggacacttaaactcttgttttacagtaaacttctgatattttata
cttaataagttaaaactttcaacaacggatctcttggttctggcatcgatgaagaacgca
gcgaaatgcgataagtaatgtgaattgcagaattcagtgaatcatcgaatctttgaacgc
acattgcgcccattagtattctagtgggcatgcctgttcgagcgtcatttcgaccatcaa
gccccagttgcttggttttgggagcctatgggatagctccttaaatagagtggcggagtc
gtgctgaccccaagcgtagtaattttttctcgctttaggtccggtgctgacgtcctgccg
ttaaaccccctatttttaaaaggtgacct-------------------------------
------------------------------------------------------------
------------------------------------------------------------
------------------------------------------------------------
------------------------------------------------------------
------------------------------------------------------------
------------------------------------------------------------
------------------------------------------------------------
------------------------------------------------------------
------------------------------------------------------------
------------------------------------------------------------
------------------------------------------------------------
------------------------------------------------------------
---------------------------------------------
>MK852582.1_Diatrype_lijiangensis_MFLU_19-0717
cattacagagttacctaactccaaacccatgtgaacttacctatgttgcctcggcgggga
agcctacccggtacctaccctgtagttacccgggagcgagctaccctgtagcccgctgca
ggcctacccgccggtggacgcccaaactcttgttttgcagtaaacttctgatattttata
cttaataagttaaaactttcaacaacggatctcttggttctggcatcgatgaagaacgca
gcgaaatgcgataagtaatgtgaattgcagaattcagtgaatcatcgaatctttgaacgc
acattgcgcccattagtattctagtgggcatgcctgttcgagcgtcatttcgaccatcaa
gccccagttgcttggttttgggagcctatgggatagctcctcaaatagagtggcggagtc
gtgctggccccaagcgtagtaattctttctcgcttcaggtccggtgctgacgtcctgccg
ttaaaccccctatttttataaggtgacctggggtgtatgtaaccgactgagaattcacca
ctcaatagttacaatggcacctcagagctccagctcgagcgtatcaacgtctacttcaac
gaggaagcattctttttgcgtccggcaacaagtatgtcccccgtgccgtcctcgtcgatc
ttgagcccggtaccatggatgccgtccgtgccggtcccttcggtcagcttttccgtcccg
acaacttcgtttttggacagccggtgctggcaacaactgg--------------------
------------------------------------------------------------
------------------------------------------------------------
------------------------------------------------------------
------------------------------------------------------------
------------------------------------------------------------
------------------------------------------------------------
------------------------------------------------------------
------------------------------------------------------------
---------------------------------------------
>MW632938.1_Diatrype_quercicola_CFCC_52418T
cattacagagttacctaactccaaacccatgtgaacttacctatgttgcctcggcgggga
agcctacccggtacctaccctgtagttacccgggagcgagctaccctgtagcccgctgca
ggcctacccgccggtggacacttaaactcttgttttacagtaaacttctgatattttata
cttaataagttaaaactttcaacaacggatctcttggttctggcatcgatgaagaacgca
gcgaaatgcgataagtaatgtgaattgcagaattcagtgaatcatcgaatctttgaacgc
acattgcgcccattagtattctagtgggcatgcctgttcgagcgtcatttcgaccatcaa
gccccagttgcttggttttgggagcctatgggatagctcctcaaatagagtggcggagtc
gtgctgaccccaagcgtagtaattttttctcgctttaggtccggtgctgacgtcctgccg
ttaaaccccctatttttataaggtgacckggtgtgtatgtaaacgaccgagaatctacca
ccgattagttacaatggcacctccgagctccagcttgagcgtatcaacgtctacttcaac
gaggaagccatttgtgtgcgtccggcaacaagtatgtccctcgtgccgtcctcgtcgatc
tggagcccggtaccatggatgccgtccgtgctggtcccttcggtcagctcttccgccccg
acaacttcgtcttcggacag----------------------------------------
------------------------------------------------------------
------------------------------------------------------------
------------------------------------------------------------
------------------------------------------------------------
------------------------------------------------------------
------------------------------------------------------------
------------------------------------------------------------
------------------------------------------------------------
---------------------------------------------
>KM245033.1_Diatrypella_iranensis_KDQ18
cattacagagttacctaactccaaacccatgtgaacttacttatgttgcctcggcgggaa
aacctacccggtaattaccctgtagttacccgggagcgagctactctgtagcccgctgca
ggcctacccgccggtggacagttaaactcttgttttacagtaaacttctgatatgttata
cttaataagttaaaactttcaacaacggatctcttggttctggcatcgatgaagaacgca
gcgaaatgcgataagtaatgtgaattgcagaattcagtgaatcatcgaatctttgaacgc
acattgcgcccattagtattctagtgggcatgcctgttcgagcgtcatttcgaccatcaa
gccccagttgcttggttttgggagcctatgggatagctccttaaatagagtggcggagtc
gtgctgaccccaagcgtagtaattgtttctcgctttaggtccggtgctgacgtcttgccg
tgaaaccccctattttttaaaggtgacct------------accaaccgagaatctacca
ccgaatagttacaatggcacctccgagctccagcttgagcgtattaacgtctacttcaac
gaggaagccatttatgtgcgtccggcaacaagtatgtccctcgtgccgtcctcgtcgatc
tggagcccggtaccatggatgccgtccgtgctggtcccttcggtcagctcttccgccccg
acaacttcgtcttcggacagccggtgctggcaacaactgggccaaggg------------
------------------------------------------------------------
------------------------------------------------------------
------------------------------------------------------------
------------------------------------------------------------
------------------------------------------------------------
------------------------------------------------------------
------------------------------------------------------------
------------------------------------------------------------
---------------------------------------------
>KR605648.1_Diatrypella_macrospora_KDQ15
cattacagagttacctaactccaaacccatgtgaacttacctatgttgcctcggcgggaa
cacctacccggtaattaccctgtagttacccgggagcgagctacgttgtagcccgctgca
ggcctacccgccggtggacagttaaactcttgttttacagtaaacttctgatattttata
cttaataagttaaaactttcaacaacggatctcttggttctggcatcgatgaagaacgca
gcgaaatgcgataagtaatgtgaattgcagaattcagtgaatcatcgaatctttgaacgc
acattgcgcccattagtattctagtgggcatgcctgttcgagcgtcatttcgaccatcaa
gccctagctgcttggttttgggagcctatgggatagctccttaaatagagtggcggagtc
gtgctgaccctaagcgtagtaatt-cttctcgctttaggtccggtgctgacgtcttgccg
ttaaaccccctatttttataaggtgacct-----------aaccgaccgagaatctacca
ccgaatagttacaatggcacctccgagctccagcttgagcgtattaacgtctacttcaac
gaggaagccatttatgtgcgtccggcaacaagtatgtccctcgtgccgtcctcgtcgatc
tggagcccggtaccatggatgccgtccgtgctggtccctttggtcagctcttccgccccg
acaacttcgtcttcggacagccggtgctggcaacaactgggccaagg-------------
------------------------------------------------------------
------------------------------------------------------------
------------------------------------------------------------
------------------------------------------------------------
------------------------------------------------------------
------------------------------------------------------------
------------------------------------------------------------
------------------------------------------------------------
---------------------------------------------
>KR605644.1_Diatrype_disciformis_GNA14
-----------------------------------------------------------a
agcctacccggtacctaccctgtagttacccgggagcgagctaccctgtagcccgctgca
ggcctacccgccggtggacagttaaactcttgttttacagtaaacttctgatattttata
cttaataagttaaaactttcaacaacggatctcttggttctggcatcgatgaagaacgca
gcgaaatgcgataagtaatgtgaattgcagaattcagtgaatcatcgaatctttgaacgc
acattgcgcccattagtattctagtgggcatgcctgttcgagcgtcatttcgaccatcaa
gccccggttgcttggttttgggagcctatgggatagctccttaaatagagtggcggagtc
gtgccgaccccaagcgtagtaatttcttctcgcttcaggtccggtgctgacgtcctgccg
ttaaaccccctatttttaaaaggtgacct-------------------gagaatctacca
cctgatagttacaatggcacctccgagctccagcttgagcgtattaacgtctacttcaac
gaggaagccatttatgtgcgtccggcaacaagtatgtccctcgtgccgtcctcgtcgatt
tggagcccggtaccatggatgccgtccgtgctggtcccttcggccagctcttccgccccg
acaacttcgtctttggacagccggtgctggcaacaactgggccaaggg------------
------------------------------------------------------------
------------------------------------------------------------
------------------------------------------------------------
------------------------------------------------------------
------------------------------------------------------------
------------------------------------------------------------
------------------------------------------------------------
------------------------------------------------------------
---------------------------------------------
>MW632943.1_Diatrype_betulae_CFCC_52416T
cattacagagttatctaactcccaacccatgtgaacttacctatgttgcctcggcgggga
agcctacccggtacctaccctgtagttacccgggagcgagctaccctgtagcccgctgca
ggcctacccgccggtggacagttaaactcttgttttacagtaaacttctgatattttata
cttaataagttaaaactttcaacaacggatctcttggttctggcatcgatgaagaacgca
gcgaaatgcgataagtaatgtgaattgcagaattcagtgaatcatcgaatctttgaacgc
acattgcgcccattagtattctagtgggcatgcctgttcgagcgtcatttcaaccctcaa
gcctcagttgcttggttttgggagcctat-ggatagctcctcaaatagagtggcggagtc
gtgctgaccccaagcgtagtaattttttctcgcttcaggtccggtgctgacgtcctgccg
ttaaaccccctattttctaatggtgacckggtgtgtatgtgaccgaccgagaatctacca
cccaatagttacaatggcacttctgagctccagcttgagcgtatcaacgtctacttcaac
gaggaagccatgtttgtgcgtccggcaacaagtatgtccctcgtgccgtcctcgtcgatc
tggagcccggtaccatggatgccgtccgagctggtcccttcggtcagctcttccgccccg
acaacttcgtctttggacag----------------------------------------
------------------------------------------------------------
------------------------------------------------------------
------------------------------------------------------------
------------------------------------------------------------
------------------------------------------------------------
------------------------------------------------------------
------------------------------------------------------------
------------------------------------------------------------
---------------------------------------------
>MW632941.1_Diatrype_castaneicola_CFCC_52425T
cattacagagttatctaactcccaacccatgtgaacttacctatgttgcctcggcgggga
agcctacccggtacctaccctgtagttacccgggagcgagctaccctgtagcccgctgca
ggcctacccgccggtggacacctaaactcttgtcttacagtaaacttctgatattttata
cttaataagttaaaactttcaacaacggatctcttggttctggcatcgatgaagaacgca
gcgaaatgcgataagtaatgtgaattgcagaattcagtgaatcatcgaatctttgaacgc
acattgcgcccattagtattctagtgggcatgcctgttcgagcgtcatttcgaccctcaa
gcctcagttgcttggttttgggagcctat-ggatagctcctcaaatagagtggcggagtc
gtgctgaccccaagcgtagtaattttttctcgctttaggtccggtgctgacgtcctgccg
tgaaaccccctattttaaaaaggtgacctggtgtgtatgtaaccgaccgagaatctacca
cccaatagttacaatggcacctccgagctacagcttgagcgaattaacgtctacttcaac
gaggaagccatcttgttgcgtccggcaacaagtatgtccctcgtgccgtcctcgtcgatc
tggagcccggtaccatggatgccgtccgagctggtcccttcggtcagctcttccgccccg
acaacttcgtctttggacag----------------------------------------
------------------------------------------------------------
------------------------------------------------------------
------------------------------------------------------------
------------------------------------------------------------
------------------------------------------------------------
------------------------------------------------------------
------------------------------------------------------------
------------------------------------------------------------
---------------------------------------------
>GQ293947.1_Diatrype_stigma_DCASH200
cattacagagttatctaactcccaacccatgtgaacttacctatgttgcctcggcgggga
agcctacccggtacctaccctgtagttacccgggagcgagctaccctgtagcccgctgca
ggcctacccgccggtggacagttaaactcttgttttacagtaaacttctgatattttata
cttaataagttaaaactttcaacaacggatctcttggttctggcatcgatgaagaacgca
gcgaaatgcgataagtaatgtgaattgcagaattcagtgaatcatcgaatctttgaacgc
acattgcgcccattagtattctagtgggcatgcctgttcgagcgtcatttcgaccctcaa
gcctcagttgcttggttttgggagcctat-ggatagctcctcaaatagagtggcggagtc
gtgctgaccccaagcgtagtaattttttctcgctttaggtccggtgctgacgtcttgccg
ttaaaccccctatttt-taaaggtgacctggtgtgtatgtaaccgaccgagaatctacca
cccaatagttacaatggcacctccgagctccagcttgagcgaattaacgtctacttcaac
gagggagccaacttgttgcgtccggcaacaagtatgtccctcgtgccgtcctcgtcgatc
tggagcccggtaccatggatgccgtccgagctggtcccttcggtcagctcttccgccccg
ac----------------------------------------------------------
------------------------------------------------------------
------------------------------------------------------------
------------------------------------------------------------
------------------------------------------------------------
------------------------------------------------------------
------------------------------------------------------------
------------------------------------------------------------
------------------------------------------------------------
---------------------------------------------
>AJ302436.1_Diatrype_undulata_D20C
cattacagagttatctaactcccaacccatgtgaacttacctatgttgcctcggcgggga
agcctacccggtacctaccctgtagttacccgggagcgagctaccctgtagcccgctgca
ggcctacccgccggtggacagttaaactcttgttttacagtaaacttctgatattttata
cttaataagttaaaactttcaacaacggatctcttggttctggcatcgatgaagaacgca
gcgaaatgcgataagtaatgtgaattgcagaattcagtgaatcatcgaatctttgaacgc
acattgcgcccattagtattctagtgggcatgcctgttcgagcgtcatttcgaccttcaa
gcctcagttgcttggttttgggagcctat-ggatagctcctcaaatagagtggcggagtc
gtgctgaccccaagcgtagtaatttcttctcgcttcaggtccggtgctgacgtcttgccg
ttaaaccccctatttc-aaatggtgacct-------------------------------
------------------------------------------------------------
------------------------------------------------------------
------------------------------------------------------------
------------------------------------------------------------
------------------------------------------------------------
------------------------------------------------------------
------------------------------------------------------------
------------------------------------------------------------
------------------------------------------------------------
------------------------------------------------------------
------------------------------------------------------------
------------------------------------------------------------
---------------------------------------------
>OP935181.1_Diatrype_betulae_GMBC0426
cattacagagttatctaactcccaacccatgtgaacttacctatgttgcctcggcgggga
agcctacccggtacctaccctgtagttacccgggagcgagctaccctgtagcccgctgca
ggcctaaccgccggtggacagttaaactcttgttttacagtaaacttctgatattttata
cttaataagttaaaactttcaacaacggatctcttggttctggcatcgatgaagaacgca
gcgaaatgcgataagtaatgtgaattgcagaattcagtgaatcatcgaatctttgaacgc
acattgcgcccattagtattctagtgggcatgcctgttcgagcgtcatttcaaccctcaa
gcctcagttgcttggttttgggagcctat-ggatagctcctcaaatagagtggcggagtc
gtgctgaccccaagcgtagtaatttcttctcgcttcaggtccg-----------------
-----------------------------ggtgtgtatgtgaccgactgagaatctacca
ccgaatagttacaatggcacttctgagctccagcttgagcgtatcaacgtctacttcaac
gaggaagccatgtttgtgcgtccggcaacaagtatgtccctcgtgccgtcctcgt-----
------------------------------------------------------------
------------------------------------------------------------
------------------------------------------------------------
------------------------------------------------------------
------------------------------------------------------------
------------------------------------------------------------
------------------------------------------------------------
------------------------------------------------------------
------------------------------------------------------------
------------------------------------------------------------
---------------------------------------------
>OP935172.1_Diatrype_camelliae-japonicae_GMBC0427
cattacagagttatctaactcccaacccatgtgaacttacctatgttgcctcggcgggga
agcctacccggtacctaccctgtagttacccgggagcgagctaccctgtagcccgctgct
ggccgacccgccggtggacagttaaactcttgttttacagtaaacttctgatattttata
cttaataagttaaaactttcaacaacggatctcttggttctggcatcgatgaagaacgca
gcgaaatgcgataagtaatgtgaattgcagaattcagtgaatcatcgaatctttgaacgc
acattgcgcccattagtattctagtgggcatgcctgttcgagcgtcatttcgaccatcaa
gcctcagttgcttggttttgggagcctac-gggtagctccttaaatagagtggcggagtc
gtgctgaccccaagcgtagtaattttttctcgctttaggtccggtgctga----------
-------------------------------------------------------tacca
ccctatagttacaatggcacctccgagctccagcttgagcgtatcaacgtctacttcaac
gaggaagccatgcatgtgcgtccggcaacaagtatgttcctcgtgccgtcctcgtcgatc
tggagcccggtaccatggacgccgtccgagccggtcccttcggtcagctcttccgccccg
acaacttcgtctttggacagccggtgctggcaacaactgggccaagggt-----------
------------------------------------------------------------
------------------------------------------------------------
------------------------------------------------------------
------------------------------------------------------------
------------------------------------------------------------
------------------------------------------------------------
------------------------------------------------------------
------------------------------------------------------------
---------------------------------------------
>OP935173.1_Diatrype_camelliae-japonicae_GMBC0428
cattacagagttatctaactcccaacccatgtgaacttacctatgttgcctcggcgggga
agcctacccggtacctaccctgtagttacccgggagcgagctaccctgtagcccgctgct
ggccgacccgccggtggacagttaaactcttgttttacagtaaacttctgatattttata
cttaataagttaaaactttcaacaacggatctcttggttctggcatcgatgaagaacgca
gcgaaatgcgataagtaatgtgaattgcagaattcagtgaatcatcgaatctttgaacgc
acattgcgcccattagtattctagtgggcatgcctgttcgagcgtcatttcgaccatcaa
gcctcagttgcttggttttgggagcctac-gggtagctccttaaatagagtggcggagtc
gtgctgaccccaagcgtagtaattttttctcgctttaggtccggtgctga----------
-------------------------------------------------------tacca
ccctatagttacaatggcacctccgagctccagcttgagcgtatcaacgtctacttcaac
gaggaagccatgcatgtgcgtccggcaacaagtatgttcctcgtgccgtcctcgtcgatc
tggagcccggtaccatggacgccgtccgagccggtcccttcggtcagctcttccgccccg
acaacttcgtctttggacagccggtgctggcaacaactgggccaagggt-----------
------------------------------------------------------------
------------------------------------------------------------
------------------------------------------------------------
------------------------------------------------------------
------------------------------------------------------------
------------------------------------------------------------
------------------------------------------------------------
------------------------------------------------------------
---------------------------------------------
>OP935182.1_Diatrype_rubi_GMBC0429
cattacagagttatctaactcccaacccatgtgaacttacctatgttgcctcggcgggga
agcttacccggtacctaccctgtagttacccgggagcgagcta-cctgtagcccgctgct
agcggacccgccggtggacagttaaactcttgttttacagtaaacttctgatattttata
cttaataagttaaaactttcaacaacggatctcttggttctggcatcgatgaagaacgca
gcgaaatgcgataagtaatgtgaattgcagaattcagtgaatcatcgaatctttgaacgc
acattgcgcccattagtattctagtgggcatgcctgttcgagcgtcatttcgaccatcaa
gcctcagttgcttggttttgggagcctac-gggtagctcctcaaatagagtggcggagtc
gtgccgaccccaagcgt-------------------------------------------
--------------------------------------------------aaatctacca
ccctatagttacaatggcacctccgagctccagcttgagcgtattaacgtctacttcaac
gaggaagccatgcatgtgcgtccggcaacaagtatgtccctcgtgccgtcctcgtcgatc
tggagcccggtaccatggacgccgtccgagctggtcccttcggtcagctcttccgccccg
acaacttcgtcttcggacagccggtgctggcaacaactgggccaagggt-----------
------------------------------------------------------------
------------------------------------------------------------
------------------------------------------------------------
------------------------------------------------------------
------------------------------------------------------------
------------------------------------------------------------
------------------------------------------------------------
------------------------------------------------------------
---------------------------------------------
>OP935183.1_Diatrype_rubi_GMBC0430
cattacagagttatctaactcccaacccatgtgaacttacctatgttgcctcggcgggga
agcttacccggtacctaccctgtagttacccgggagcgagcta-cctgtagcccgctgct
agcggacccgccggtggacagttaaactcttgttttacagtaaacttctgatattttata
cttaataagttaaaactttcaacaacggatctcttggttctggcatcgatgaagaacgca
gcgaaatgcgataagtaatgtgaattgcagaattcagtgaatcatcgaatctttgaacgc
acattgcgcccattagtattctagtgggcatgcctgttcgagcgtcatttcgaccatcaa
gcctcagttgcttggttttgggagcctac-gggtagctcctcaaatagagtggcgg----
------------------------------------------------------------
--------------------------------------------------aaatctacca
ccctatagttacaatggcacctccgagctccagcttgagcgtattaacgtctacttcaac
gaggaagccatgcatgtgcgtccggcaacaagtatgtccctcgtgccgtcctcgtcgatc
tggagcccggtaccatggacgccgtccgagctggtcccttcggtcagctcttccgccccg
acaacttcgtcttcggacagccggtgctggcaacaactgggccaagggt-----------
------------------------------------------------------------
------------------------------------------------------------
------------------------------------------------------------
------------------------------------------------------------
------------------------------------------------------------
------------------------------------------------------------
------------------------------------------------------------
------------------------------------------------------------
---------------------------------------------
>DQ118966.1_Eutypella_parasitica_CBS_210.39
----------ttatctaactcccaacccatgtgaacttacctatgttgcctcggcgggga
agcctacccggtacctaccctgtagttacccgggagcgagctaccctgtagcccgctgca
ggcctacccgccgaaggactgttaaactct--ttattttatgaa--tctgagttattata
cttaataagttaaaactttcaacaacggatctcttggttctggcatcgatgaagaacgca
gcgaaatgcgataagtaatgtgaattgcagaattcagtgaatcatcgaatctttgaacgc
acattgcgcccattagtattctagtgggcatgcctgttcgagcgtcatttcaacccttaa
gccctagttgcttagtgttgggaacctac-aggtagttccttaaatatatcggcggagtc
gtgatgaccctaagcgtagtaattctttctcgcttcagtgtcagcgctgacgtttagccg
ttaaaccccctattttctagtggtgacct-------------------------------
------------------------------------------------------------
------------------------------------------------------------
------------------------------------------------------------
------------------------------------------------------------
------------------------------------------------------------
------------------------------------------------------------
------------------------------------------------------------
------------------------------------------------------------
------------------------------------------------------------
------------------------------------------------------------
------------------------------------------------------------
------------------------------------------------------------
---------------------------------------------
>MW797113.1_Diatrype_lancangensis_GMB:0045
cattacagagttacctaactcccaaaccatgtgaacttacctatgttgcctcggcgggga
agcctacccggtacctaccctgtagttacccgggagcgagctaccctgtagcccgctgca
ggcctacccgccggtggactgttaaactcttg-tttttagtgattatctgagtgtttata
cttaataagttaaaactttcaacaacggatctcttggttctggcatcgatgaagaacgca
gcgaaatgcgataagtaatgtgaattgcagaattcagtgaatcatcgaatctttgaacgc
acattgcgcccattagtattctagtgggcatgcctgttcgagcgtcatttcaaccctcaa
gccctagttgcttggtgttgggagcctat-ggatagctcctcaaaatcattggcggagtc
gcggtggccccaagcgtagtaattttttctcgcttcaggttcagtgc-------------
-----------------------------ggtgtgtacgtaaccgactttgggtttacca
tccaatagttacaatggcacctccgagctccagcttgagcgcattaacgtctacttcaac
gaggaagaaacccttttgcgtctggcaacaagtatgtcccccgtgccgtccttgtcgatc
tcgagcccg---------------------------------------------------
------------------------------------------------------------
------------------------------------------------------------
------------------------------------------------------------
------------------------------------------------------------
------------------------------------------------------------
------------------------------------------------------------
------------------------------------------------------------
------------------------------------------------------------
------------------------------------------------------------
---------------------------------------------
>MW797114.1_Diatrype_lancangensis_GMB:0046
cattacagagttatctaactcccaaaccatgtgaacttacctatgttgcctcggcgggga
agcctacccggtacctaccctgtagttacccgggagcgagctaccctgtagcccgctgca
ggcctacccgctggtggactgttaaactcttg-tttttagtgattatctgagtgtttata
cttaataagttaaaactttcaacaacggatctcttggttctggcatcgatgaagaacgca
gcgaaatgcgataagtaatgtgaattgcagaattcagtgaatcatcgaatctttgaacgc
acattgcgcccattagtattctagtgggcatgcctgttcgagcgtcatttcaaccctcaa
gccctagctgcttggtgttgggagcttat-ggatagctcctcaaaatcattggcggagtc
gcggtggccccaagcgtagtaattttttctcgcttcaggttcagtgc-------------
-----------------------------ggtgtgtacgtaaccgactttgggtttacca
tccaatagttacaatggcacctccgagctccagcttgagcgcattaacgtctacttcaac
gaggaagaaacccttttgcgtctggcaacaagtatgtcccccgtgccgtccttgtcgatc
tcgagcccg---------------------------------------------------
------------------------------------------------------------
------------------------------------------------------------
------------------------------------------------------------
------------------------------------------------------------
------------------------------------------------------------
------------------------------------------------------------
------------------------------------------------------------
------------------------------------------------------------
------------------------------------------------------------
---------------------------------------------
>AY684220.1_Eutypa_sparsa_3802-3b_18S
cattatagagttatctaactcccaacccatgtgaacttacctatgttgcctcggcgggga
aacctacccggtacctaccctgtagttacccgggagcgagctaccctgtagcccgctgca
ggcctacccgccggtggactgttaaactcttg--atatagtgaacttctgatgttttata
cttaataagttaaaactttcaacaacggatctcttggttctggcatcgatgaagaacgca
gcgaaatgcgataagtaatgtgaattgcagaattcagtgaatcatcgaatctttgaacgc
acattgcgcccattagtattctagtgggcatgcctgttcgagcgtcatttcaaccctcaa
gccctagtggtttggtgttgggagcttat-ggataactcctgaaaagcatcggcggtgcc
gtgctggccccaagcgtagtaatttcttctcgcttcaggttcagcgctggcgtccggccg
ctaaaccccctattttctagtggtgacctggtgtgtacgtaactaatc--gaatccacca
tccaatagctacaatggctcctccgagcagcagcttgagcgcattaatgtctacttcaac
gaggaagcgggctttttgcgtccggcaacaagtatgtcccccgtgccgtcctcgtcgatc
ttgagcccggtaccatggatgccgtccgtgctggtccctttgg-----------------
------------------------------------------------------------
------------------------------------------------------------
------------------------------------------------------------
------------------------------------------------------------
------------------------------------------------------------
------------------------------------------------------------
------------------------------------------------------------
------------------------------------------------------------
------------------------------------------------------------
---------------------------------------------
>KJ888853.1_Pedumispora_rhizophorae_BCC44877
cattagcgagttgtttaactcccaacctacgtgaacgtacctatgttgcctcggcgggga
agcttacccggtacctaccctgtagttacccgggagcgagctaccctgtagccc------
--tcgacccgccggcggatgatgaaactcttgttttctcgtgcatttctgagtgggtatg
cgtaatacgttaaaactttcaacaacggatctcttggttctggcatcgatgaagaacgca
gcgaaatgcgataagtaatgtgaattgcagaattcagtgaaccatcgaatctttgaacgc
acattgcgcccattagtattctagtgggcatgcctgttcgagcgtcatttcgaccctcaa
gccctagctgcttggtgttgggagcctgc-gggccgctcctcaaagcgattggcggagcc
gcggtggccccaagcgtagtattgtgttctcgcttgtggtctggcgctggcgtctcgccg
taaaacccctatttttctagtggtgacct-------------------------------
------------------------------------------------------------
------------------------------------------------------------
------------------------------------------------------------
------------------------------------------------------------
------------------------------------------------------------
------------------------------------------------------------
------------------------------------------------------------
------------------------------------------------------------
------------------------------------------------------------
------------------------------------------------------------
------------------------------------------------------------
------------------------------------------------------------
---------------------------------------------
>KJ888854.1_Pedumispora_rhizophorae_BCC44878
cattagcgagttgtttaactcccaacctatgtgaacgtacctatgttgcctcggcgggga
agcttacccggtacctaccctgtagttacccgggagcgagctaccctgtagccc------
--tcgacccgccggcggatgatgaaactcttgttttctcgtgcatttctgagtgggtatg
cgtaatacgttaaaactttcaacaacggatctcttggttctggcatcgatgaagaacgca
gcgaaatgcgataagtaatgtgaattgcagaattcagtgaaccatcgaatctttgaacgc
acattgcgcccattagtattctagtgggcatgcctgttcgagcgtcatttcgaccctcaa
gccctagctgcttggtgttgggagcctgc-gggccgctcctcaaagcgattggcggagcc
gcggtggccccaagcgtagtattgtgttctcgcttgtggtctggcgctggcgtctcgccg
taaaacccctatttttctagtggtgacct-------------------------------
------------------------------------------------------------
------------------------------------------------------------
------------------------------------------------------------
------------------------------------------------------------
------------------------------------------------------------
------------------------------------------------------------
------------------------------------------------------------
------------------------------------------------------------
------------------------------------------------------------
------------------------------------------------------------
------------------------------------------------------------
------------------------------------------------------------
---------------------------------------------
>OP935184.1_Diatrypella_fatsiae-japonica_GMBC0422
cattacagagttatctaactcccaacccatgtgaacttacctatgttgcctcggcgggga
agcctacccggtacctaccctgtagttacccgggagcgagctaccctgtagcccgctgct
ggcctacccgccggtggacagttaaactctttttttatagtgattatctgagtgtttata
cttaataagttaaaactttcaacaacggatctcttggttctggcatcgatgaagaacgca
gcgaaatgcgataagtaatgtgaattgcagaattcagtgaatcatcgaatctttgaacgc
acattgcgcccattagtattctagtgggcatgcctgttcgagcgtcatttcgaccctcaa
gccttagctgcttggtgttgggagcttat-gggtagctccttaaaagcattggcggagtc
gcgatggccccaagcgta------------------------------------------
-----------------------------ggtgtgtatgtaaccgatcttggacttacca
ccctaaagctacaatggcacctccgagctccagcttgagcgcattaacgtctacttcaac
gaggaagaaacccctttgcgtccggcaacaagtatgttccccgtgccgtcctcgtcgatc
tcgagcccggtaccatggatgccgtccgtgctggtcccttcggtcagctcttccgtcccg
acaacttcgtc-------------------------------------------------
------------------------------------------------------------
------------------------------------------------------------
------------------------------------------------------------
------------------------------------------------------------
------------------------------------------------------------
------------------------------------------------------------
------------------------------------------------------------
------------------------------------------------------------
---------------------------------------------
>OP935185.1_Diatrypella_fatsiae-japonica_GMBC0423
cattacagagttatctaactcccaacccatgtgaacttacctatgttgcctcggcgggga
agcctacccggtacctaccctgtagttacccgggagcgagctaccctgtagcccgctgct
ggcctacccgccggtggacagttaaactctttttttatagtgattatctgagtgtttata
cttaataagttaaaactttcaacaacggatctcttggttctggcatcgatgaagaacgca
gcgaaatgcgataagtaatgtgaattgcagaattcagtgaatcatcgaatctttgaacgc
acattgcgcccattagtattctagtgggcatgcctgttcgagcgtcatttcgaccctcaa
gccttagctgcttggtgttgggagcttat-gggtagctccttaaaagcattggcggagtc
gcgatggccccaagcgta------------------------------------------
-----------------------------ggtgtgtatgtaaccgatcttggacttacca
ccctaaagctacaatggcacctccgagctccagcttgagcgcattaacgtctacttcaac
gaggaagaaacccctttgcgtccggcaacaagtatgttccccgtgccgtcctcgtcgatc
tcgagcccggtaccatggatgccgtccgtgctggtcccttcggtcagctcttccgtcccg
acaacttcgtc-------------------------------------------------
------------------------------------------------------------
------------------------------------------------------------
------------------------------------------------------------
------------------------------------------------------------
------------------------------------------------------------
------------------------------------------------------------
------------------------------------------------------------
------------------------------------------------------------
---------------------------------------------
>MW797115.1_Diatrypella_pseudooregonensis_GMB:0039
cattacagagttatctaactcccaacccatgtgaacttacctatgttgcctcggcgggag
agcctacccggtacctaccctgtagttacccgggagcgagctaccctgtagcccgctgct
ggccgacccgtcggtgga-agtaaaactcttg-tttttagtgattatctgagtgtttata
cttaataagttaaaactttcaacaacggatctcttggttctggcatcgatgaagaacgca
gcgaaatgcgataagtaatgtgaattgcagaattcagtgaatcatcgaatctttgaacgc
acattgcgcccattagtattctagtgggcatgcctgttcgagcgtcatttcaaccctcaa
gccccagttgcttggcattgggagcttgcgctgcagcccctcaaagctattggcggagtc
gtattggccctaagcgtagtaattttttctcgcttctagtccagtgctg-----------
-----------------------------ggtgtgtatgtagtcgcctccgaattcacca
tccaatagctacaatggcacctccgagctccagctcgagcgtatcaacgtctacttcaac
gaggaggaaattctcccgcgtccggtaacaagtatgtccctcgtgccgtccttgtcgatc
tcgagcccggtacgatggatgccgttcgcgctggtcccttcggtcagctgttccgccccg
acaact------------------------------------------------------
------------------------------------------------------------
------------------------------------------------------------
------------------------------------------------------------
------------------------------------------------------------
------------------------------------------------------------
------------------------------------------------------------
------------------------------------------------------------
------------------------------------------------------------
---------------------------------------------
>MW797117.1_Diatrypella_pseudooregonensis_GMB:0040
cattacagagttatctaactcccaacccatgtgaacttacctatgttgcctcggcgggag
agcctacccggtacctaccctgtagttacccgggagcgagctaccctgtagcccgctgct
ggccgacccgtcggtgga-agtaaaactcttg-tttttagtgattatctgagtgtttata
cttaataagttaaaactttcaacaacggatctcttggttctggcatcgatgaagaacgca
gcgaaatgcgataagtaatgtgaattgcagaattcagtgaatcatcgaatctttgaacgc
acattgcgcccattagtattctagtgggcatgcctgttcgagcgtcatttcaaccctcaa
gccccagttgcttggcattgggagcttgcgctgcagcccctcaaagctattggcggagtc
gtattggccctaagcgtagtaattttttctcgcttctagtccagtgctg-----------
-----------------------------ggtgtgtatgtagtcgcctccgaattcacca
tccaatagctacaatggcacctccgagctccagctcgagcgtatcaacgtctacttcaac
gaggaggaaattctcccgcgtccggtaacaagtatgtccctcgtgccgtccttgtcgatc
tcgagcccggtacgatggatgccgttcgcgctggtccc----------------------
------------------------------------------------------------
------------------------------------------------------------
------------------------------------------------------------
------------------------------------------------------------
------------------------------------------------------------
------------------------------------------------------------
------------------------------------------------------------
------------------------------------------------------------
------------------------------------------------------------
---------------------------------------------
>MW797111.1_Pseudodiatrype_hainanensis_GMB:0054
cattacagagttattaaactcccaacccatgtgaatttacctacgttgcctcggcggaga
agcctacccggtacctaccctgtagttacccgggagcgagctgccctgtagcccgctgct
ggcggacccgtcgatggactgt-aaactcttg-tttttagtaattatctgagtgtttata
cttaataagttaaaactttcaacaacggatctcttggttctggcatcgatgaagaacgca
gcgaaatgcgataagtaatgtgaattgcagaattcagtgaatcatcgaatctttgaacgc
acattgcgcccattagtattctagtgggcatgcctgttcgagcgtcatttcaaccctcaa
gccctagttgcttggtattgggagcctgc-aggcagctccttaaagctattggcggagcc
gcgttggccctaagcgtagtaattgttcctcgcttccggtccagtgct------------
-----------------------------ggcgtgtatgtaatcggttccgaattcacca
tccaatagctacaatggcacctccgagctccagcttgagcgtatcaacgtctacttcaac
gaggaagaatccttcgagcgtccggtaacaagtatgtccctcgtgccgtccttgtcgatc
tcgagcccggtacgatggatgccgtccgtgctggtcccttcggtcagcttttccgccccg
ac----------------------------------------------------------
------------------------------------------------------------
------------------------------------------------------------
------------------------------------------------------------
------------------------------------------------------------
------------------------------------------------------------
------------------------------------------------------------
------------------------------------------------------------
------------------------------------------------------------
---------------------------------------------
>MW797112.1_Pseudodiatrype_hainanensis_GMB:0055
cattacagagttattaaactcccaacccatgtgaatttacctacgttgcctcggcggaga
agcctacccggtacctaccctgtagttacccgggagcgagctgccctgtagcccgctgct
ggcggacccgtcgatggactgt-aaactcttg-tttttagtaattatctgagtgtttata
cttaataagttaaaactttcaacaacggatctcttggttctggcatcgatgaagaacgca
gcgaaatgcgataagtaatgtgaattgcagaattcagtgaatcatcgaatctttgaacgc
acattgcgcccattagtattctagtgggcatgcctgttcgagcgtcatttcaaccctcaa
gccctagttgcttggtattgggagcctgc-aggcagctccttaaagctattggcggagcc
gcgttggccctaagcgtagtaattgttcctcgcttccggtccagtgct------------
-----------------------------ggcgtgtatgtaatcggttccgaattcacca
tccaatagctacaatggcacctccgagctccagcttgagcgtatcaacgtctacttcaac
gaggaagaatccttcgagcgtccggtaacaagtatgtccctcgtgccgtccttgtcgatc
tcgagcccggtacgatggatgccgtccgtgctggtcccttcggtcagcttttccgccccg
ac----------------------------------------------------------
------------------------------------------------------------
------------------------------------------------------------
------------------------------------------------------------
------------------------------------------------------------
------------------------------------------------------------
------------------------------------------------------------
------------------------------------------------------------
------------------------------------------------------------
---------------------------------------------
>MW797104.1_Eutypa_cerasi_GMB:0048
cattacagagttacctaactccaaacccatgtgaacttacctacgttgcctcggcgggga
agcctacccggtacctaccctgtagctacccgggagcgagctaccctgtagcccgctgca
ggcctacccgccggtggacgcctaaactcttgttttttagtgattatctgagtgtttata
cttaataagttaaaactttcaacaacggatctcttggttctggcatcgatgaagaacgca
gcgaaatgcgataagtaatgtgaattgcagaattcagtgaatcatcgaatctttgaacgc
acattgcgcccattagtattctagtgggcatgcctgttcgagcgtcatttcaaccctcaa
gccctagttgcttggtgttgggagcttat-ggataactccccaaaagcatcggcggagtc
gcggtggccccaagcgtagtaatttttcctcgcttaggtgacggtcg-------------
-----------------------------ggtgtgtatgtaaccgatcttgaatataccg
cccaatagctacaatggcacctccgaactccagcttgagcgcattaacgtctacttcaac
gaggaagcaattgttccgcgtccggcaacaagtatgttcctcgtgccgttcttgtcgatc
tcgagcccggtaccatggacgccgttcgtgctggt-------------------------
------------------------------------------------------------
------------------------------------------------------------
------------------------------------------------------------
------------------------------------------------------------
------------------------------------------------------------
------------------------------------------------------------
------------------------------------------------------------
------------------------------------------------------------
------------------------------------------------------------
---------------------------------------------
>MW797105.1_Eutypa_cerasi_GMB:0049
--ttacagagttacctaactccaaacccatgtgaacttacctacgttgcctcggcgggga
agcctacccggtacctaccctgtagctacccgggagcgagctaccctgtagcccgctgca
ggcctacccgccggtggacgcctaaactcttgttttttagtgattatctgagtgtttata
cttaataagttaaaactttcaacaacggatctcttggttctggcatcgatgaagaacgca
gcgaaatgcgataagtaatgtgaattgcagaattcagtgaatcatcgaatctttgaacgc
acattgcgcccattagtattctagtgggcatgcctgttcgagcgtcatttcaaccctcaa
gccctagttgcttggtgttgggagcttat-ggataactccccaaaagcatcggcggagtc
gcggtggccccaagcgtagtaatttttcctcgcttaggtgacggt---------------
-----------------------------ggtgtgtatgtaaccgatcttgaatataccg
cccaatagctacaatggcacctccgaactccagcttgagcgcattaacgtctacttcaac
gaggaagcaattgttccgcgtccggcaacaagtatgttcctcgtgccgttcttgtcgatc
tcgagcccggtaccatggacgccgttcgtgctgg--------------------------
------------------------------------------------------------
------------------------------------------------------------
------------------------------------------------------------
------------------------------------------------------------
------------------------------------------------------------
------------------------------------------------------------
------------------------------------------------------------
------------------------------------------------------------
------------------------------------------------------------
---------------------------------------------
>KX573915.1_Halodiatrype_salinicola_MFLUCC:15-1277
cattatagagttgtccaactcccaacccatgtgaacttacccgtgttgcctcggcggg--
agcctacccggtacttaccctgtagttacccgggagcgagctgccctgcagcccgctgc-
gggcgacccgccggtggacggtaaaactcttgttgtttggtgcatttctgagg---catt
ttggaatagttaaaactttcaacaacggatctcttggttctggcatcgatgaagaacgca
gcgaaatgcgataagtaatgtgaattgcagaattcagtgaatcatcgaatctttgaacgc
acattgcgcccactagtattctggtgggcatgcctgttcgagcgtcatttcgaccctcaa
gccctagttgcttggtgttgggagcctgcgcggcagctccccaaagctattggcggagtc
gtgacggccccaagcgtaataattttgtctcgcttccggttcggcgccggcgtctggcca
taaagccccta-ttttctagtggtgacctggtgtgtacgtagccgccaagaaaaccacca
tttgatagctacaatggcacctcggagctccagctagagcgcatcaacgtctacttcaac
gaggaagaaatatttgtgcgtctggcaacaagtatgttccccgtgccgtcctcgtcgatc
tcgagcccggcaccatggatgccgttcgtgctggtcccttcggccagctcttccgtcccg
acaacttcgtctttggacagccggtgctggcaacaactgggccaagggtcactacactga
gggtgctgagcttgttgaccaagttcttgacgttgtccgtcgcgaggccgagggttgcga
ctgcctccagggtttccagatcacccactctcttggtggtggtaccggtgccggtatggg
taccttgttgatctccaagatccgtgaggagtttcctgaccgtatgatggctaccttctc
cgttatgccgtcccccaaggtttccgacactgtcgttgagccttacaacgccaccctttc
cgtccaccagctggttgagaactcggacgagaccttctgcattgacaacgaggctcttta
cgacatctgcatgcgcaccctgaagctgtccaacccttcgtacggtgacttgaaccacct
cgtctcagccgtcatgtcgggtgtttccacctcgctgcgtttccccggtcagctgaactc
tgacctgcgcaagctggccgtcaacatggtccccttcccccgtctccacttcttcatggt
cggctttgctcctctgaccagccgtggcgcccactctttccgtgc
>KX573916.1_Halodiatrype_avicenniae_MFLUCC:15-0953
cattatagagttatccaactccaaaaccgtgtgaacttacctacgttgcctcggcggg-a
aggttgcccggtagctaccctgtagctacccgggagcgggctatcctgtagcccgctg-t
agccgacccgccggcggacaccaaaactcctgttgtttagtgcacttctgag---ttgta
tttggttaattaaaactttcaacaacggatctcttggttctggcatcgatgaagaacgca
gcgaaatgcgataagtagtgtgaattgcagaatttagtgaatcatcgaatctttgaacgc
acattgcgcccactagtattctagtgggcatgcctgttcgagcgtcatttcgaccctcaa
gccctagttgcttggtgttgggagcctgcggggcagctccttaaagcgattggcggagcc
gcggcgaccctgagcgtagtaatttttgctcgcttccggttcggcgctggcgtctggcca
caaaacccctatttttctagtggtgacctggtgtgtacgtaaccgccaagggatccacca
tttgatagctacaatggcacctccgagctccagctagagcgcattaatgtctacttcaac
gaggaagaaatctttgtgcgtctggcaacaagtatgtcccccgtgccgtcctcgtcgatc
tcgagcccggcaccatggatgccgtccgtgctggtcccttcggccagctcttccgtcccg
acaacttcgtctttggacagccggtgctggcaacaactgggccaagggtcact-------
------------------------------------------------------------
------------------------------------------------------------
------------------------------------------------------------
------------------------------------------------------------
------------------------------------------------------------
------------------------------------------------------------
------------------------------------------------------------
------------------------------------------------------------
---------------------------------------------
>GQ293901.1_Cryptovalsa_ampelina_A001
cattacagagttatctaactcccaaaccatgtgaacttacctatgttgcctcggcgggga
agctaacccggtacctacccagtagttacccgggag-ggcctaccctgtagctaccctat
ag-cgacccgccggtggactgctaaactcttgtttttaagtatat-tctgagtgtttaaa
cttaattagttaaaactttcaacaacggatctcttggttctggcatcgatgaagaacgca
gcgaaatgcgataagtaatgtgaattgcagaattcagtgaatcatcgaatctttgaacgc
acattgcgcccattagtattctagtgggcatgcctgttcgagcgtcatttcaacccttaa
gccttagttgcttagtgttgggggctcgcctggcgaccccttaaaaatatcggcggagtc
gtgtcgaccctaagcgtagtaatttattctcgcttcaggctaggcgctggcgtccggccg
ttaaaccccctattttttaatggtgacctggtgtgtacgtaactgacctcgaacgcacca
gcagcaagctacaatggcacctccgagctccagctcgagcgcattaacgtctatttcaac
gaggaatttgtcttgttgcctccggcaacaagtatgtccctcgtgccgtcctcgtcgatc
tcgagcccggtaccatggacgccgtccgctctggtcccttcggccagcttttccgccccg
aca---------------------------------------------------------
------------------------------------------------------------
------------------------------------------------------------
------------------------------------------------------------
------------------------------------------------------------
------------------------------------------------------------
------------------------------------------------------------
------------------------------------------------------------
------------------------------------------------------------
---------------------------------------------
>GQ293902.1_Cryptovalsa_ampelina_DRO101
cattacagagttatctaactcccaaaccatgtgaacttacctatgttgcctcggcgggga
agctaacccggtacctacccagtagttacccgggag-ggcctaccctgtagctaccctat
ag-cgacccgccggtggactgctaaactcttgtttttaagtatat-tctgagtgtttaaa
cttaattagttaaaactttcaacaacggatctcttggttctggcatcgatgaagaacgca
gcgaaatgcgataagtaatgtgaattgcagaattcagtgaatcatcgaatctttgaacgc
acattgcgcccattagtattctagtgggcatgcctgttcgagcgtcatttcaacccttaa
gccttagttgcttagtgttgggggctcgcctggcgaccccttaaaaatatcggcggagtc
gtgtcgaccctaagcgtagtaatttattctcgcttcaggctaggcgctggcgtccggccg
ttaaaccccctattttttaatggtgacctggtgtgtacgtaactgacctcgaacgcacca
gcagcaagctacaatggcacctccgagctccagctcgagcgcattaacgtctatttcaac
gaggaatttgtcttgttgcctccggcaacaagtatgtccctcgtgccgtcctcgtcgatc
tcgagcccggtaccatggacgccgtccgctctggtcccttcggccagcttttccgccccg
aca---------------------------------------------------------
------------------------------------------------------------
------------------------------------------------------------
------------------------------------------------------------
------------------------------------------------------------
------------------------------------------------------------
------------------------------------------------------------
------------------------------------------------------------
------------------------------------------------------------
---------------------------------------------
>AJ302469.1_Eutypella_quaternata_EL60C
cattacagagttaccaaactcccaaaccatgtgaacttacctatgttgcctcggcgggga
agctaaccctgtacctaccctcgagctacccggggg-aacgtaccctgtagctaccccgc
agcctacccgccggcggaccactaaactcttgtttcttagtatat-tctgagtgttttaa
actaaataattaaaactttcaacaacggatctcttggttctggcatcgatgaagaacgca
gcgaaatgcgataagtaatgtgaattgcagaattcagtgaatcatcgaatctttgaacgc
acattgcgcccattagtattctagtgggcatgcctgttcgagcgtcatttcaacccttaa
gcctcagctgcttagtgtcgggggctcgccgggcgaccccctagaatcattggcggagtc
gtggcgaccccaagcgtagtaatctttactcgcttcaggttcgtcgctggcgtcctgccg
ttaaaccccctattttataatggtgacct-------------------------------
------------------------------------------------------------
------------------------------------------------------------
------------------------------------------------------------
------------------------------------------------------------
------------------------------------------------------------
------------------------------------------------------------
------------------------------------------------------------
------------------------------------------------------------
------------------------------------------------------------
------------------------------------------------------------
------------------------------------------------------------
------------------------------------------------------------
---------------------------------------------
>KR605645.1_Eutypella_quaternata_GNF13
-----------------------------tgtgaacttacctatgttgcctcggcgggga
agctaaccctgtacctacccgcgagctacccggggg-aacgtaccctgtagctaccccgc
agcctacccgccggcggaccactaaactcttgtttcttagtatat-tctgagtgttttaa
actaaataattaaaactttcaacaacggatctcttggttctggcatcgatgaagaacgca
gcgaaatgcgataagtaatgtgaattgcagaattcagtgaatcatcgaatctttgaacgc
acattgcgcccattagtattctagtgggcatgcctgttcgagcgtcatttcaacccttaa
gcctcagctgcttagtgtcgggggctcgccgggcgaccccctagaatcattggcggagtc
gtggcgaccccaagcgtagtaatctttactcgcttcaggttcgtcgctggcgtcctgccg
ttaaaccccctattttataatggtgacct-------------------------------
------------------------------------------------------------
------------------------------------------------------------
------------------------------------------------------------
------------------------------------------------------------
------------------------------------------------------------
------------------------------------------------------------
------------------------------------------------------------
------------------------------------------------------------
------------------------------------------------------------
------------------------------------------------------------
------------------------------------------------------------
------------------------------------------------------------
---------------------------------------------
>MW632945.1_Allocryptovalsa_castaneae_CFCC_52428T
cattaaagagtagttcaactccaaacccatgtgaacttacctatgttgtctcggcggggg
agcc-----------taccctgt---------------ag--------------------
--gagccccgccgatggaccattaaactct--gtttatttttaacttctgagtgtttaaa
cttaataagttaaaactttcaacaacggatctcttggttctggcatcgatgaagaacgca
gcgaaatgcgataagtaatgtgaattgcagaattcagtgaatcatcgaatctttgaacgc
acattgcgcccattagtattctagtgggcatgcctgttcgagcgtcatttcaactatcaa
gccctatttgcttggcgttgggagcttgcaggacaactcctcaaatatattggcggagtc
gcgaagaccccaagcgtagtaattttttctcgcttcaggttcggcgctggcatccagcca
ttaaacccccaa--cttttagtctgacctggtgtgtatgtgatggatc--caatccacca
gccaatagctataacggcacttcggagctccagctcgagcgtatcaacgtctacttcaac
gaggaagcagctttgccgcgtcgggcaacaagtatgtcccccgtgccgtcctcgtcgatc
tcgagcccggtaccatggatgccgtccgtgccggtcccttcggtcagctcttccgccccg
acaacttcgtcttcggtcag----------------------------------------
------------------------------------------------------------
------------------------------------------------------------
------------------------------------------------------------
------------------------------------------------------------
------------------------------------------------------------
------------------------------------------------------------
------------------------------------------------------------
------------------------------------------------------------
---------------------------------------------
>MW240633.1_Allocryptovalsa_sichuanensis_HKAS_107017_
cattaaagagtagttcaactccaaacccatgtgaacttacctatgttgcctcggcggggg
agcc-----------taccctgt---------------ag--------------------
--gagccccgccgatggaccattaaactct--gtttatttttaacttctgagtgtttaaa
cttaataagttaaaactttcaacaacggatctcttggttctggcatcgatgaagaacgca
gcgaaatgcgataagtaatgtgaattgcagaattcagtgaatcatcgaatctttgaacgc
acattgcgcccattagtattctagtgggcatgcctgttcgagcgtcatttcaactatcaa
gccctatttgcttggcgttgggagcttgcaggacaactcctcaaatatatcggcggagtc
gcgaagaccccaagcgtagtaattttttctcgcttcaggttcggcgctggcatccagcca
ttaaacccccaa--cttttagtctgacctggtgtgtatgtgatggatc--caatccacca
gccaatagctataacggcacttcggagctccagctcgagcgtatcaacgtctacttcaac
gaggaagcagctttgccgcgtcgggcaacaagtatgtcccccgtgccgtcctcgtcgatc
tcgagcccggtaccatggatgccgtccgtgccggtcccttcggtcagctcttccgccccg
acaacttcgtcttcggtcagccggtgccggaaacaactgggccaagggtcactacaccga
gggtgccgagcttgtcgaccaggtcctcgatgtcgtccgtcgcgaggctgagggctgcga
ctgcctccagggcttccagatcacccactccctcggtggtggtaccggtgccggtatggg
taccctgctgatctccaagatccgcgaggagttccccgatcgcatgatggccaccttctc
cgtcgtgccctcccccaaggtctctgacacggtcgttgagccctacaacgccaccctctc
cgtccaccagctggtcgagaactcggacgagaccttctgcattgacaacgaggctctgta
cgacatctgcatgcgcaccctga-------------------------------------
------------------------------------------------------------
------------------------------------------------------------
---------------------------------------------
>MN308410.1_Allocryptovalsa_elaeidis_MFLUCC_15-0707_
cattaaagagtagttcaactccaaacccatgtgaacttacctatgttgcctcggcggggg
agcc-----------taccctgt---------------ag--------------------
--gagccccgccgatggaccattaaactct--gtttatttttaacttctgagcgtttaaa
cttaataagttaaaactttcaacaacggatctcttggttctggcatcgatgaagaacgca
gcgaaatgcgataagtaatgtgaattgcagaattcagtgaatcatcgaatctttgaacgc
acattgcgcccattagtattctagtgggcatgcctgttcgagcgtcatttcaactatcaa
gccctatttgcttggcgttgggagcttgcaggacaactcctcaaatatattggcggagtc
gcgaagaccccaagcgtagtaattttttctcgcttcaggttcggcgctggcatccagcca
ttaaacctctaa--tttttagtctgacctggtgtgtatgtgatggatc--caatccacca
gccaatagctacaacggcacttccgagctccagctcgagcgtatcaacgtctacttcaac
gaggaagcagctttgccgcgtcgggcaacaagtatgtcccccgtgccgtcctcgtcgatc
tcgagcccggtaccatggatgccgtccgtgccggtcccttcggtcagctcttccgccccg
acaacttcgtcttcggtcagccggtgccggaaacaactgggccaagggtcactacaccga
gggtgccgagcttgtcgaccaggtcctcgatgtcgtccgtcgcgaggctgagggctgcga
ctgcctccagggcttccagatcacccactccctcggtggtggtaccggtgccggtatggg
taccctgctgatctccaagatccgcgaggagtttcccgaccgcatgatggctaccttctc
cgtcgtgccctcccccaaggtctccgacacggtcgttgagccctacaacgccaccctctc
cgtccaccagctggtcgagaactcggacgagaccttctgcattgacaacgaggctctgta
cgacatctgcatgcgcaccctgaagctgtccaacccctcgtacggtgacctgaaccacct
ggtctccgccgtcatgtcgggcgtctccacctcactgcgtttccccggtcagctgaactc
tgacctgcgcaagctggccgtcaacatggttcccttcccccgtctccacttcttcatggt
cggcttcgcccccctgaccagccgcggttcccactcgttccgtgc
>HQ692573.1_Eutypella_cryptovalsoidea_HVFIG02_
cattaaagagtagttcaactccaaacccatgtgaacttacctatgttgcctcggcggggg
agcc-----------taccctgt---------------ag--------------------
--gagccctgccgatggaccattaaactct--gtttatttttaacttctgagtgtttaaa
cttaataagttaaaactttcaacaacggatctcttggttctggcatcgatgaagaacgca
gcgaaatgcgataagtaatgtgaattgcagaattcagtgaatcatcgaatctttgaacgc
acattgcgcccattagtattctagtgggcatgcctgttcgagcgtcatttcaactatcaa
gccctatttgcttggtgttgggagcttgcaggacaactcctcaaatatattggcggagtc
gcgaagaccccaagcgtagtaa-cttttctcgcttcaggttcggcgctggcatccagcca
ttaaacctctaa--tttttagtctgacctggtgtgtatgtgatggatc--caatccacca
gccaatagctacaacggcacttccgagctccagctcgagcgtatcaacgtctacttcaac
gaggaagcagctttgccgcgtcgggcaacaagtatgtcccccgtgccgtcctcgtcgatc
tcgagcccggtaccatggatgccgtccgtgccggtcccttcggtcagctcttccgccc--
------------------------------------------------------------
------------------------------------------------------------
------------------------------------------------------------
------------------------------------------------------------
------------------------------------------------------------
------------------------------------------------------------
------------------------------------------------------------
------------------------------------------------------------
------------------------------------------------------------
---------------------------------------------
>ON041128.1_Allocryptovalsa_xishuangbanica_KUMCC_21-0830
cattatagagtagttcaactccaaacccatgtgaacttacctttgttgcctcggcggggg
agcctacccggtacttaccctgt---------------ag--------------------
--gaaccccgccgatggaccattaaactct--gtttattattaacttctgagtgtttaaa
cttaataagttaaaactttcaacaacggatctcttggttctggcatcgatgaagaacgca
gcgaaatgcgataagtaatgtgaattgcagaattcagtgaatcatcgaatctttgaacgc
acattgcgcccattagtattctagtgggcatgcctgttcgagcgtcatttcaaccatcaa
gccctatttgcttggcgttgggagcttgtaggacaactccttaaatatattggcggagtc
gcgaagaccccaagcgtagtaattttttctcgcttcaggttcggcgctggcatccagcc-
-----------------------------ggtgtgtatgtgatggatc--cgatccacca
gcacatagctacaacggcacctccgagctccagctcgagcgtatcaacgtctacttcaac
gaggaagcagccttgtcgcgtcgggtaacaagtatgtcccccgtgccgttctcgtcgatc
tcgagcccggtaccatggacgccgtccgtgccggtcccttcggccagctcttccgccccg
acaacttcgtctttggtcagccggtgccggaaacaactgggcca----------------
------------------------------------------------------------
------------------------------------------------------------
------------------------------------------------------------
------------------------------------------------------------
------------------------------------------------------------
------------------------------------------------------------
------------------------------------------------------------
------------------------------------------------------------
---------------------------------------------
>HQ692619.1_Cryptovalsa_rabenhorstii_WA08CB_
cattatagagtagttcaactccaaacccatgtgaatttacctatgttgcctcggcggggg
aacc-----------tacccggt---------------a---------------------
---ctccccgccgatggaccattaaactct--gtttatttttaacttctgagtgtttaaa
cttaataagttaaaactttcaacaacggatctcttggttctggcatcgatgaagaacgca
gcgaaatgcgataagtaatgtgaattgcagaattcagtgaatcatcgaatctttgaacgc
acattgcgcccattagtattctagtgggcatgcctgttcgagcgtcatttcaacaatcaa
gccctatttgcttggcgttgggagcgtaaaggatacctcctcaaatatattggcggagtc
gcgaagaccccaagcgtagtaa-ttcttctcgcttctggttcggcgctggcattcagcca
ttaaacccctaa--tttttagtctgacctggtgtgtatgtgacagttc--caatccacca
gccaatagctacaacggcacttccgagctccagctcgagcgtatcaacgtctacttcaac
gaggaagcagctttgccgcgtcgggcaacaagtatgtcccccgtgccgtcctcgtcgatc
tcgagcccggaaccatggacgccgtccgtgccggtcccttcggtcagcttttccgccccg
acaacttcgtcttcggtca-----------------------------------------
------------------------------------------------------------
------------------------------------------------------------
------------------------------------------------------------
------------------------------------------------------------
------------------------------------------------------------
------------------------------------------------------------
------------------------------------------------------------
------------------------------------------------------------
---------------------------------------------
>KU900330.1_Eutypella_tamaricis_MFLUCC_14-0445
cattatagagtagttcaactccaaacccatgtgaatttacctatgttgcctcggcggggg
aacc-----------tacccggt---------------a---------------------
---ctccccgccgatggaccattaaactct--gtttatttttaacttctgagtgtttaaa
cttaataagttaaaactttcaacaacggatctcttggttctggcatcgatgaagaacgca
gcgaaatgcgataagtaatgtgaattgcagaattcagtgaatcatcgaatctttgaacgc
acattgcgcccattagtattctagtgggcatgcctgttcgagcgtcatttcaacaatcaa
gccctatttgcttggcgttgggagcgtaaaggatacctcctcaaatatattggcggagtc
gcgaagaccccaagcgtagtaa-ttcttctcgcttctggttcggcgctggcattcagcca
ttaaacccctaa--tttttagtctgacctggtgtgtatgtgacagttc--caatccacca
gccaatagctacaacggcacttccgagctccagctcgagcgtatcaacgtctacttcaac
gaggaagcagctttgccgcgtcgggcaacaagtatgtcccccgtgccgtcctcgtcgatc
tcgagcccggtaccatggacgccgtccgtgccggtcccttcggtcagcttttccgccccg
acaacttcgtcttcggtcagccggtgccggaaacaactgggccaagggtcactacactga
gggta-------------------------------------------------------
------------------------------------------------------------
------------------------------------------------------------
------------------------------------------------------------
------------------------------------------------------------
------------------------------------------------------------
------------------------------------------------------------
------------------------------------------------------------
---------------------------------------------
>KC405563.1_Eutypella_microtheca_BCMX01
-----------------------------------------------------------g
aacctacccggtacttaccctgt---------------ag--------------------
--gcgacccgccgatggaccatcaaactct--gtttattattaacttctgagtgtttaaa
cttaataagttaaaactttcaacaacggatctcttggttctggcatcgatgaagaacgca
gcgaaatgcgataagtaatgtgaattgcagaattcagtgaatcatcgaatctttgaacgc
acattgcgcccattagtattctagtgggcatgcctgttcgagcgtcatttcaaccatcaa
gccctatttgcttggcgttgggagcttaaaggataactcctcaaatatattggcggagtc
gcgaagaccccaagcgtagtaattttttctcgcttcaggttcggcgctggcattcagcca
ctaaacccctaa--tttttagtctgacctggtgtgtatgtgaaagacc--caatccacca
gcaaatagctacaatggcacttccgagctccagctcgagcgtatcaacgtctacttcaac
gaggaagcagctctatcgcgtcgggtaacaagtatgtcccccgtgccgtcctcgtcgatc
tcgagcccggtaccatggacgccgtccgtgcc-gccccttcggtcagcttttccgccccg
acaacttcgtcttcggccaaccg-------------------------------------
------------------------------------------------------------
------------------------------------------------------------
------------------------------------------------------------
------------------------------------------------------------
------------------------------------------------------------
------------------------------------------------------------
------------------------------------------------------------
------------------------------------------------------------
---------------------------------------------
>OP935171.1_Allocryptovalsa_rabenhorstii_GMBC0416_
cattatagagtagttcaactccaaacccatgtgaatttacctatgttgcctcggcggggg
aacc-----------tacccggt---------------a---------------------
---ctccccgtcgatggaccattaaactct--gtttatttttaacttctgagtgtttaaa
cttaataagttaaaactttcaacaacggatctcttggttctggcatcgatgaagaacgca
gcgaaatgcgataagtaatgtgaattgcagaattcagtgaatcatcgaatctttgaacgc
acattgcgcccattagtattctagtgggcatgcctgttcgagcgtcatttcaacaatcaa
gccctatttgcttggcgttgggagcgtaaaggatacctcctcaaatatattggcggagtc
gcgaagacccc-------------------------------------------------
-----------------------------ggtgtgtatgtgacagttc--caatccacca
gccaatagctacaacggcacttccgagctccagctcgagcgtatcaacgtctacttcaac
gaggaagcagctttgccgcgtcgggcaacaagtatgtcccccgtgccgtcctcgtcgatc
tcgagcccggtaccatggacgccgtccgtgccggtcccttcggtcagcttttccgccc--
------------------------------------------------------------
------------------------------------------------------------
------------------------------------------------------------
------------------------------------------------------------
------------------------------------------------------------
------------------------------------------------------------
------------------------------------------------------------
------------------------------------------------------------
------------------------------------------------------------
---------------------------------------------
>MW632947.1_Allocryptovalsa_castaneicola_CFCC_52432T
cattaaagagtagttcaacttcaaacccatgtgaacttacctatgttgcctcggcgggga
gacctaccctgtagttaccctgt------------------------------------a
gagctacccgtcggcggaccattaaactct--tttttctataaacttctgagtgttttaa
cttaataaattaaaactttcaacaacggatctcttggttctggcatcgatgaagaacgca
gcgaaatgcgataagtaatgtgaattgcagaattcagtgaatcatcgaatctttgaacgc
acattgcgcccattagtattctagtgggcatgcctgttcgagcgtcatttcgaccatcaa
gccctatttgcttggcgttgggagcttaggggataactcctcaaatatattggcggagtc
gcgaagaccccaagcgtagtaattttttctcgcttccggttcggcgctggcgtccagcca
ctaaacccccaa-attttaagg-tgacctggtgtgtatgtaactgacc--gaattcacca
tctactagctacaatggcacctccgagctccagctcgagcgcatcaacgtctacttcaac
gaggacgtggttttttcgcgtctggcaacaagtatgttccccgtgccgtcctcgtcgatc
tcgagcccggtaccatggatgccgtccgtgccggccccttcggtcagcttttccgccccg
acaacttcgtcttcggacaa----------------------------------------
------------------------------------------------------------
------------------------------------------------------------
------------------------------------------------------------
------------------------------------------------------------
------------------------------------------------------------
------------------------------------------------------------
------------------------------------------------------------
------------------------------------------------------------
---------------------------------------------
>HQ692579.1_Eutypella_citricola_HVVIT07
cattaaagagtagttcaactccaaacccatgtgaacttacctatgttgcctcggcgggga
gacctacccggtagttaccctgt------------------------------------a
gagctacccgtcgacggaccatcaaactct--tttttctataaacttctgagtgttttaa
cttaataaattaaaactttcaacaacggatctcttggttctggcatcgatgaagaacgca
gcgaaatgcgataagtaatgtgaattgcagaattcagtgaatcatcgaatctttgaacgc
acattgcgcccattagtattctagtgggcatgcctgttcgagcgtcatttcgaccatcaa
gccctatttgcttggcgttgggagcttacgggataactcctcaaatatattggcagagtc
gcgaagaccctaagcgtagtaa-ttcttctcgcttcagcattgacgctggcatctagcca
ctaaacccctaa-tttttaaggttgacctggtgtgtatgtgactgacc--gaattcacca
tccaatagctacaatggcacctcggagctccagctcgagcgtatcaacgtctacttcaac
gaggacgtgg-tttttcgcgtccggcaacaagtatgttccccgtgccgtcctcgtcgatc
tcgagcccggcaccatggatgccgtccgtgccggccccttcggtcagcttttccgccccg
acaacttcgtcttcggaca-----------------------------------------
------------------------------------------------------------
------------------------------------------------------------
------------------------------------------------------------
------------------------------------------------------------
------------------------------------------------------------
------------------------------------------------------------
------------------------------------------------------------
------------------------------------------------------------
---------------------------------------------
>HQ692589.1_Eutypella_citricola_HVGRF01
cattaaagagtagttcaactccaaacccatgtgaacttacctatgttgcctcggcgggga
gacctacccggtagttaccctgt---------------agttaccctgt----------a
gagctacccgtcgacggaccatcaaactct--tttttctataaacttctgagtgttttaa
cttaataaattaaaactttcaacaacggatctcttggttctggcatcgatgaagaacgca
gcgaaatgcgataagtaatgtgaattgcagaattcagtgaatcatcgaatctttgaacgc
acattgcgcccattagtattctagtgggcatgcctgttcgagcgtcatttcgaccatcaa
gccctatttgcttggcgttgggagcttacgggataactcctcaaatatattggcagagtc
gcgaagaccctaagcgtagtaa-ttcttctcgcttcagcattgacgctggcatctagcca
ctaaacccctaa-tttttaaggttgacctggtgtgtatgtgactgacc--gaattcacca
tccaatagctacaatggcacctcggagctccagctcgagcgtatcaacgtctacttcaac
gaggacgtgg-tttttcgcgtccggcaacaagtatgttccccgtgccgtcctcgtcgatc
tcgagcccggcaccatggatgccgtccgtgccggccccttcggtcagcttttccgccccg
acaacttcgtcttcggaca-----------------------------------------
------------------------------------------------------------
------------------------------------------------------------
------------------------------------------------------------
------------------------------------------------------------
------------------------------------------------------------
------------------------------------------------------------
------------------------------------------------------------
------------------------------------------------------------
---------------------------------------------
>HQ288224.1_Eutypella_vitis_UCD2291AR
cattaaagagtagttcaactccaaacccatgtgaacttacctatgttgcctcggcgggga
aa-ctaccctgtagctaccctgt---------------agctaccctgt---------aa
ggactactcgtcgacggaccattaaactct--tttttctataaacttctgagtgttttaa
cttaataaattaaaactttcaacaacggatctcttggttctggcatcgatgaagaacgca
gcgaaatgcgataagtaatgtgaattgcagaattcagtgaatcatcgaatctttgaacgc
acattgcgcccattagtattctagtgggcatgcctgttcgagcgtcatttcgaccatcaa
gccctatttgcttggcgttgggagcttacgggataactcctcaaatatattggcggagtc
gcggagaccctaagcgtagtaa-ttcttctcgctttagtattaacgctggcatctggcca
ctaaacccctaa-tttttaaggttgacctggtgtgtatgtgatagacc--gaattcacca
tccaatagctacaatggcacctccgagctccagctcgagcgcatcaacgtctacttcaac
gaggacgtgg-tttttcgcgtctggcaacaagtatgttccccgtgccgtcctcgtcgatc
tcgagcccggtaccatggatgccgtccgtgccggccccttcggtcagcttttccgccccg
acaacttcgtcttcggacagccggtgccggcaacaactgg--------------------
------------------------------------------------------------
------------------------------------------------------------
------------------------------------------------------------
------------------------------------------------------------
------------------------------------------------------------
------------------------------------------------------------
------------------------------------------------------------
------------------------------------------------------------
---------------------------------------------
>FJ790851.1_Eutypella_vitis_UCD2428TX
-------------ttcaactccaaacccatgtgaacttacctatgttgcctcggcgggga
aa-ctacccggtagctaccctgt---------------agctaccctgt---------aa
ggactactcgtcgacggaccattaaactct--tttttctataaacttctgagtgttttaa
cttaataaattaaaactttcaacaacggatctcttggttctggcatcgatgaagaacgca
gcgaaatgcgataagtaatgtgaattgcagaattcagtgaatcatcgaatctttgaacgc
acattgcgcccattagtattctagtgggcatgcctgttcgagcgtcatttcgaccatcaa
gccctatttgcttggcgttgggagcttacaggataactcctcaaatatattggcggagtc
gcggagaccctgagcgtagtaa-ttcttctcgctttagtattaacgctggcatctagcca
ctaaacccctaa-tttttaaggttgacctggtgtgtatgtgatagacc--gaattcacca
tccaatagctacaatggcacctccgagctccagctcgagcgcatcaacgtctacttcaac
gaggacgtgg-tttttcgcgtctggcaacaagtatgttccccgtgccgtcctcgtcgatc
tcgagcccggtaccatggatgccgtccgtgccggtcccttcggtcagcttttccgccccg
acaacttcgtcttcggacagccggtgccggcaacaactgg--------------------
------------------------------------------------------------
------------------------------------------------------------
------------------------------------------------------------
------------------------------------------------------------
------------------------------------------------------------
------------------------------------------------------------
------------------------------------------------------------
------------------------------------------------------------
---------------------------------------------
>AJ302463.1_Eutypella_leprosa_EL54C
cattaaagagtagttcaactccaaacccatgtgaacttacctatgttgcctcggcgggga
agcctaccctgtacctaccctgt---------------agttaccctgt----------a
ggtctacccgccagaggacttctaaactct--tttttatataaacttctgagtgtttaaa
cttaat-agttaaaactttcaacaacggatctcttggttctggcatcgatgaagaacgca
gcgaaatgcgataagtaatgtgaattgcagaattcagtgaatcatcgaatctttgaacgc
acattgcgcccattagtattctagtgggcatgcctgttcgagcgtcatttcaaccatcaa
gccctatttgcttggcgttgggagcttacgggacaactccttaaatatattggcggagtc
gcgaagaccccaagcgtagtaattttttctcgctttag--tcgacgctggcatccagcca
ctaaacccccaa--ttttgaggttgacct-------------------------------
------------------------------------------------------------
------------------------------------------------------------
------------------------------------------------------------
------------------------------------------------------------
------------------------------------------------------------
------------------------------------------------------------
------------------------------------------------------------
------------------------------------------------------------
------------------------------------------------------------
------------------------------------------------------------
------------------------------------------------------------
------------------------------------------------------------
---------------------------------------------
>KU320622.1_Eutypella_leprosa
cattaaagagtagttcaactccaaacccatgtgaacttacctatgttgcctcggcgggga
agcctaccctgtacctaccctgt---------------agttaccctgt----------a
ggcctacccgccagaggacttttaaactct--tttttatataaacttctgagtgtttaaa
cttaat-agttaaaactttcaacaacggatctcttggttctggcatcgatgaagaacgca
gcgaaatgcgataagtaatgtgaattgcagaattcagtgaatcatcgaatctttgaacgc
acattgcgcccattagtattctagtgggcatgcctgttcgagcgtcatttcaaccatcaa
gccctatttgcttggcgttgggagcttacgggataactccttaaatatattggcggagtc
gcgaagaccccaagcgtagtaattttttctcgctttag--tcgacgttggcatccagcca
ctaaacccccaa--ttttaaggttgacct-------------------------------
------------------------------------------------------------
------------------------------------------------------------
------------------------------------------------------------
------------------------------------------------------------
------------------------------------------------------------
------------------------------------------------------------
------------------------------------------------------------
------------------------------------------------------------
------------------------------------------------------------
------------------------------------------------------------
------------------------------------------------------------
------------------------------------------------------------
---------------------------------------------
>OP935176.1_Allocryptovalsa_xishuangbanica_GMBC0417
cattatagagtagttcaactccaaacccatgtgaacttacctatgttgcctcggcggggg
agcctacccggtacctaccctgt---------------aggagc----------------
------cccgccgatggaccattaaactct--gtttattattaacttctgagtgtttaaa
cttaataagttaaaactttcaacaacggatctcttggttctggcatcgatgaagaacgca
gcgaaatgcgataagtaatgtgaattgcagaattcagtgaatcatcgaatctttgaacgc
acattgcgcccattagtattctagtgggcatgcctgttcgagcgtcatttcaaccatcaa
gccctatttgcttggcgttgggagcttggaggacaactccttaaatatattggcggagtc
gcgaagaccccaagcgtagtaattttttctcgcttcaggttcggcgck------------
------------------------------------------------------------
------------------------------------------------------------
------------------------------------------------------------
------------------------------------------------------------
------------------------------------------------------------
------------------------------------------------------------
---------gggcttccaaatcacccactcgctcggtggtggtaccggtgccggtatggg
taccctgctgatctccaagatccgtgaggagttccccgaccgcatgatggccaccttctc
cgtcgtcccctcccccaaggtgtccgacacggtcgttgagccttacaacgccaccctctc
cgtccaccagctggtcgagaactcggacgagactttctgcattgacaacgaggctctgta
cgacatctgcatgcgcaccctgaagctgtccaacccctcgtacggtgacctgaaccacct
ggtctccgccgtcatgtcgggcgtctccacctcgctgcgtttccccggtcagctgaactc
tgacctgcgcaagctggccgtcaacatggttcctttcccccgtctccacttcttcatggt
cggcttcgcccccttgaccagccgtggctcccattcgttccgtgc
>MW036141.1_Diatrypella_longiasca_KUMCC_20-0021
cattaaagagtagctcaactccaaacccatgtgaacttacctatgttgcctcggcgggga
gacctaccctgtagttaccctgt---------------agttaccctgt----------a
gagctacccgtcggcggaccatcaaactct--tttttctataaacttctgagtgttttaa
cttaataaattaaaactttcaacaacggatctcttggttctggcatcgatgaagaacgca
gcgaaatgcgataagtaatgtgaattgcagaattcagtgaatcatcgaatctttgaacgc
acattgcgcccattagtattctagtgggcatgcctgttcgagcgtcatttcgaccatcaa
gccctatttgcttggcgttgggagcttaggggataactcctcaaatatcttggcggagtc
gcgaagaccccaagcgtagtaattttttctcgcttccggttcggcgctggcgtccagcca
ctcaacccccaaatttttaaggttgacctggtgtgtatgtgatggatc--cattaaccca
tctaatagctacaacggcacctccgagctccagctcgagcgtatcaacgtctacttcaac
gaggacgcgggcttttcgcgtcgggcaacaagtatgtcccccgtggcggcctcgtcgatc
tcgagcccggtaccatggatgccgtccgtgccggtcccttcggtcagcttttccgccccg
acaacttcggcttcggtcagccggtgcccgcaacaactgggccaagggtcactacaccga
gggtgccgagcttgttgaccaggttctcgatgtcgtccgtcgcgaggctgagggttgcga
ctgcctccagggcttccagatcacccactccctcggtggtggtaccggtgccggtatggg
taccttgttgatctccaagatccgcgaggagttccccgaccgtatgatggccactttctc
cgtcgtgccctcccccaaggtttccgacacggtcgttgagccttacaacgccactctttc
cgtccaccagctggtcgagaactcggacgagaccttctgcattgacaacgaggctctcta
cgacatctgcatgcgcaccctgaagctgtccaacccttcgtacggtgacctgaaccacct
cgtctccgccgtcatgtccggtgtctccacctcgctgcgtttccctggtcagctgaactc
tgacctgcgcaagctggccgtcaacatggttcccttccctcgtctccacttcttcatggt
cggctttgctcccctgaccagccgtggtccccactcgttccgtgc
>OP935186.1_Paraeutypella_pseudoguizhouensis_GMBC0420
cattaaagagtagttcaactccaaacccatgtgaacttacctatgttgcctcggcgggga
gacctaccctgtagttaccctgt---------------agctaccctgt----------a
gagctacccgtcggcggaccattaaactct--tttttctataaacttctgagtgttttaa
cttaataaattaaaactttcaacaacggatctcttggttctggcatcgatgaagaacgca
gcgaaatgcgataagtaatgtgaattgcagaattcagtgaatcatcgaatctttgaacgc
acattgcgcccattagtattctagtgggcatgcctgttcgagcgtcatttcgaccatcaa
gccctatttgcttggcgttgggagcttaggggataactcctcaaatatattggcggagtc
gcgaagaccccaagcgtagtaattttttctcgcttccggttcggcgctg-----------
------------------------------------------------------------
------------------------------------------------------------
------------------------------------------------------------
------------------------------------------------------------
------------------------------------------------------------
------------------------------------------------------------
-------cagggcttccagatcacccactcgctcggtggtggtaccggtgccggtatggg
taccttgttgatctccaagatccgcgaggagttccccgaccgtatgatggccactttctc
cgtcgtgccctctcccaaggtttccgacacggtcgttgagccttacaacgccactctttc
cgtccaccagctggtcgagaactcggacgagaccttctgcattgacaacgaggctctcta
cgacatctgcatgcgcaccctgaagctgtccaacccttcgtacggtgacctgaaccacct
cgtctccgccgtcatgtccggtgtctccacctcgctgcgtttccctggtcagctgaactc
tgacctgcgcaagctggccgtcaacatggttcccttccctcgtctccacttcttcatggt
cggctttgctcccctgaccagccgtggctcccactcgttccgtgc
>OP935187.1_Paraeutypella_pseudoguizhouensis_GMBC0421
cattaaagagtagttcaactccaaacccatgtgaacttacctatgttgcctcggcgggga
gacctaccctgtagttaccctgt---------------agctaccctgt----------a
gagctacccgtcggcggaccattaaactct--tttttctataaacttctgagtgttttaa
cttaataaattaaaactttcaacaacggatctcttggttctggcatcgatgaagaacgca
gcgaaatgcgataagtaatgtgaattgcagaattcagtgaatcatcgaatctttgaacgc
acattgcgcccattagtattctagtgggcatgcctgttcgagcgtcatttcgaccatcaa
gccctatttgcttggcgttgggagcttaggggataactcctcaaatatattggcggagtc
gcgaagaccccaagcgtagtaattttttctcgcttccggttcggcgctg-----------
------------------------------------------------------------
------------------------------------------------------------
------------------------------------------------------------
------------------------------------------------------------
------------------------------------------------------------
------------------------------------------------------------
-------cagggcttccagatcacccactcgctcggtggtggtaccggtgccggtatggg
taccttgttgatctccaagatccgcgaggagttccccgaccgtatgatggccactttctc
cgtcgtgccctctcccaaggtttccgacacggtcgttgagccttacaacgccactctttc
cgtccaccagctggtcgagaactcggacgagaccttctgcattgacaacgaggctctcta
cgacatctgcatgcgcaccctgaagctgtccaacccttcgtacggtgacctgaaccacct
cgtctccgccgtcatgtccggtgtctccacctcgctgcgtttccctggtcagctgaactc
tgacctgcgcaagctggccgtcaacatggttcccttccctcgtctccacttcttcatggt
cggctttgctcccctgaccagccgtggctcccactcgttccgtgc
>MH863711.1_Cryptovalsa_elevata_CBS:125574_
cattatagagtagttcaactccaaacccatgtgaatttacctatgttgcctcggcggggg
aacctacccggt------------------------------------------------
--actccccgccgatggaccattaaactct--gtttatttttaacttctgagtgtttaaa
cttaataagttaaaactttcaacaacggatctcttggttctggcatcgatgaagaacgca
gcgaaatgcgataagtaatgtgaattgcagaattcagtgaatcatcgaatctttgaacgc
acattgcgcccattagtattctagtgggcatgcctgttcgagcgtcatttcaacaatcaa
gccctatttgcttggcgttgggagcgtaaaggatacctcctcaaatatattggcggagtc
gcgaagaccccaagcgtagtaa-ttcttctcgcttctggttcggcgctggcattcagcca
ttaaacccctaa--tttttagtctgacct-------------------------------
------------------------------------------------------------
------------------------------------------------------------
------------------------------------------------------------
------------------------------------------------------------
------------------------------------------------------------
------------------------------------------------------------
------------------------------------------------------------
------------------------------------------------------------
------------------------------------------------------------
------------------------------------------------------------
------------------------------------------------------------
------------------------------------------------------------
---------------------------------------------
>MF959500.1_Allocryptovalsa_polyspora_MFLUCC_17-0364
cattaaagagtagttcaactccaaacccatgtgaacttacctatgttgcctcggcggggg
agcctaccctg-------------------taggagc-----------------------
------cccgccgatggaccattaaactct--gtttatttttaacttctgagtgtttaaa
cttaataagttaaaactttcaacaacggatctcttggttctggcatcgatgaagaacgca
gcgaaatgcgataagtaatgtgaattgcagaattcagtgaatcatcgaatctttgaacgc
acattgcgcccattagtattctagtgggcatgcctgttcgagcgtcatttcaactatcaa
gccctatttgcttggcgttgggagcttgcaggacaactcctcaaatatattggcggagtc
gcgaagaccccaagcgtagtaattttttctcgcttcaggttcggcgctggcatccagcca
ttaaatctctaa--tttttagt-tgacct-------------------------------
------------------------------------------------------------
------------------------------------------------------------
------------------------------------------------------------
------------------------------------------------------------
------------------------------------------------------------
------------------------------------------------------------
------------------------------------------------------------
------------------------------------------------------------
------------------------------------------------------------
------------------------------------------------------------
------------------------------------------------------------
------------------------------------------------------------
---------------------------------------------
>AM399021.1_Anthostoma_decipiens_IPV-FW349
cattacagagttatttaactcctaacttatgtgaacttacctatgttgcctcggcgagga
agcctaccctgtagttactt-----------ggaggcgagctaccctgtagcccgctgct
ggctaacccgtcgatggaccatctaactcttgtttttctgtgcacatctgaacgtttata
cttaataagttaaaactttcaacaacggatctcttggttctggcatcgatgaagaacgca
gcgaaatgcgataagtaatgtgaattgcagaattcagtgaatcatcgaatctttgaacgc
acattgcgcccattagtattctagtgggcatgcctgttcgagcgtcatttcgaccatcaa
gtcttatttgcttggagttgggaatttg-caagtaattccttaaaattattggcggagtt
gcgataaccccaagcgtagtaattatctctcgctttcggtttagcgctgacatttagccg
ttaaaccctctaatttatgaggttgacct-------------------------------
------------------------------------------------------------
------------------------------------------------------------
------------------------------------------------------------
------------------------------------------------------------
------------------------------------------------------------
------------------------------------------------------------
------------------------------------------------------------
------------------------------------------------------------
------------------------------------------------------------
------------------------------------------------------------
------------------------------------------------------------
------------------------------------------------------------
---------------------------------------------
>JN975370.1_Anthostoma_decipiens_JL567
cattacagagttatttaactcctaacttatgtgaacttacctatgttgcctcggcgagga
agcctaccctgtagttactt-----------ggaggcgagctaccctgtagcccgctgct
ggctaacccgtcgatggaccatctaactcttgttgttctgtgcacatctgaatgtttata
cttaataagttaaaactttcaacaacggatctcttggttctggcatcgatgaagaacgca
gcgaaatgcgataagtaatgtgaattgcagaattcagtgaatcatcgaatctttgaacgc
acattgcgcccattagtattctagtgggcatgcctgttcgagcgtcatttcgaccatcaa
gtcttatttgcttggagttgggaatttg-caagtaattccttaaaattattggcggagtt
gcgataaccccaagcgtagtaattatctctcgctttcggtttagcgctgacatttagccg
ttaaaccctctaatttatgaggttgacctggtgtgtatgtgattgtcctt-----cacca
ctaaatagctacaatggcacctccgagctccagcttgagcgcatcaacgtctacttcaac
gagggagcagttttcgagcgtccggcaacaagtatgttcctcgtgccgtccttgtcgatc
tcgagcccggtaccatggatgccgtccgtgctggtcccttcggtcagctcttccgtcccg
aca---------------------------------------------------------
------------------------------------------------------------
------------------------------------------------------------
------------------------------------------------------------
------------------------------------------------------------
------------------------------------------------------------
------------------------------------------------------------
------------------------------------------------------------
------------------------------------------------------------
---------------------------------------------
>JF340269.1_Eutypella_cerviculata_M68
cattacagagttatttaactccaaacctatgtgaacttatttttgttgcctcggcgaggg
aacttacctggtacttaccctgtaagaactaggaggcgagctaccctgtagcatgccgct
ggcaaactcgccgaaggactatcgaattcttg--ttttagtgcacatctgaacgtttata
cttaataagttaaaactttcaacaacggatctcttggttctggcatcgatgaagaacgca
gcgaaatgcgataagtaatgtgaattgcagaattcagtgaatcatcgaatctttgaacgc
acattgcgcccattagtattctagtgggcatgcctgttcgagcgtcatttcgaccatcaa
gctttatctgcttggagttgggaattta-taagtaattccttaaatctatcggcggagtt
gtgataatcccaagcgtagtaattatttctcgctttaggtttagcgctgacatttagccg
ttaaaccct---------------------------------------------------
------------------------------------------------------------
------------------------------------------------------------
------------------------------------------------------------
------------------------------------------------------------
------------------------------------------------------------
------------------------------------------------------------
------------------------------------------------------------
------------------------------------------------------------
------------------------------------------------------------
------------------------------------------------------------
------------------------------------------------------------
------------------------------------------------------------
---------------------------------------------
>JQ517314.1_Eutypella_semicircularis_MP4669
cattacagagttatttaactccaaacccatgtgaacttacttttgttgcctcggcgaggg
agcttacctggtacttaccctgtaagaactagaaggcgagctaccctgtagcacgctatt
agctaactcgccgaaggcctatcgaattcttg--tttatgtgcacatctgaacgtttata
cttaataagttaaaactttcaacaacggatctcttggttctggcatcgatgaagaacgca
gcgaaatgcgataagtaatgtgaattgcagaattcagtgaatcatcgaatctttgaacgc
acattgcgcccattagtattctagtgggcatgcctgttcgagcgtcatttcgaccatcaa
gctttatctgcttggagttgggaattta-caagtaactccttaaatctatcggcggagtt
gcgataaccccaagcgtagtaattatttctcgctttcggttcagcgctgacgtttagccg
ttaaaccccctaatttacgaggttgacct-------------------------------
------------------------------------------------------------
------------------------------------------------------------
------------------------------------------------------------
------------------------------------------------------------
------------------------------------------------------------
------------------------------------------------------------
------------------------------------------------------------
------------------------------------------------------------
------------------------------------------------------------
------------------------------------------------------------
------------------------------------------------------------
------------------------------------------------------------
---------------------------------------------
>AJ302468.1_Eutypella_cerviculata_EL59C
cattacagagttatttaactcc-aacctatgtgaacttatttttgttgcctcggcgaggg
aacttacctggtacttaccctgtaagaactaggaggcgagctaccctgtagcatgccgct
ggcaaactcgccgaaggactatcgaattcttg--ttttagtgcacatctgaacgtttata
cttaataagttaaaactttcaacaacggatctcttggttctggcatcgatgaagaacgca
gcgaaatgcgataagtaatgtgaattgcagaattcagtgaatcatcgaatctttgaacgc
acattgcgcccattagtattctagtgggcatgcctgttcgagcgtcatttcgaccatcaa
gctttatctgcttggagttgggaattta-taagtaattccttaaatctatcggcggagtt
gcgataatcccaagcgtagtaattatttctcgctttaggtttagcgctgacatttagccg
ttaaaccctttaatttacgaggttgacct-------------------------------
------------------------------------------------------------
------------------------------------------------------------
------------------------------------------------------------
------------------------------------------------------------
------------------------------------------------------------
------------------------------------------------------------
------------------------------------------------------------
------------------------------------------------------------
------------------------------------------------------------
------------------------------------------------------------
------------------------------------------------------------
------------------------------------------------------------
---------------------------------------------
>OP538695.1_Eutypella_motuoensis_FCATAS_4035
cattacagagttatctaactccaaacccatgtgaacttacctatgttgcctcggcgagga
agcctaccctgtagctg----------------------------------------gct
ggccaactcgtcggtggtataatcaactcttg--ttttagtgcacatctgaacgtttata
cttaataagttaaaactttcaacaacggatctcttggttctggcatcgatgaagaacgca
gcgaaatgcgataagtaatgtgaattgcagaattcagtgaatcatcgaatctttgaacgc
acattgcgcccattagtattctagtgggcatgcctgttcgagcgtcatttcgaccatcaa
gccttgtttgcttggagttgggaattta-ctagtaattcctcaaatgcatcggcggagtt
gcgataaccccaagcgtagtaattatttctcgctttaggtttagcgctgacgtttagccg
ttaaaccccctaa-----------------------------------------------
------------------------------------------------------------
------------------------------------------------------------
------------------------------------------------------------
------------------------------------------------------------
------------------------------------------------------------
------------------------------------------------------------
------------------------------------------------------------
------------------------------------------------------------
------------------------------------------------------------
------------------------------------------------------------
------------------------------------------------------------
------------------------------------------------------------
---------------------------------------------
>OP538693.1_Eutypella_motuoensis_FCATAS_4082
cattacagagttatctaactccaaacccatgtgaacttacctatgttgcctcggcgagga
agcctaccctgtagctg----------------------------------------gct
ggccaactcgtcggtggtataatcaactcttg--ttttagtgcacatctgaacgtttata
cttaataagttaaaactttcaacaacggatctcttggttctggcatcgatgaagaacgca
gcgaaatgcgataagtaatgtgaattgcagaattcagtgaatcatcgaatctttgaacgc
acattgcgcccattagtattctagtgggcatgcctgttcgagcgtcatttcgaccatcaa
gccttgtttgcttggagttgggaattta-ctagtaattcctcaaatgcatcggcggagtt
gcgataaccccaagcgtagtaattatttctcgctttaggtttagcgctgacgtttagccg
ttaaaccccctaatttacgaggtgaggacggtgtgtatgtgatcgtcctg-----cacca
ctaaatagctacaatggcacctccgagctccagcttgagcgcatcaacgtctacttcaac
gaggaagcagttttcgagcgtctggcaacaagtatgttccccgtgctgtccttgtcgatc
tcgagcccggtaccatggatgccgtccgtgctggtcccttcggtcagctcttccgtcccg
acaacttcgtctttggacagccggtgctggcaacaactgggccaagggtcactacactga
gggtgctgagctcgtcgaccaggttctcgatgttgtccgacgtgaggccgagggttgcga
ctgcctccagggtttccagatcacccactcgctcggtggtggtaccggtgccggtatggg
taccttgttgatctccaagatccgcgaggagttccccgaccgtatgatggccaccttctc
cgtcgtgccctctcccaaggtttccgacactgtcgttgagccttacaatgccaccctttc
cgtccatcagctcgttgagaactcagatgagactttctgcattgacaacgaggctcttta
cgacatctgcatgcgcactctgaagctgtccaacccctcgtatggcgaccttaaccacct
cgtctccgccgtcatgtctggtgtctccacctccctgcgtttccccggtcagctgaactc
tgacctgcgcaagctggccgtcaacatggtccccttccctcgtcttcacttcttcatggt
cggcttcgcccctctgaccagccgtggcgcccactctttccgtgc
>KX828139.1_Eutypella_quercina_IRAN_2543C
------------------------------------------------------cgaggg
agcttacctggtacttaccctgtaagaactaggaggcgagctaccctgtagcacgctatt
agctaactcgccgaaggactatcgaattcttgt--ttatatgcacatctgaacgtttata
cttaataagttaaaactttcaacaacggatctcttggttctggcatcgatgaagaacgca
gcgaaatgcgataagtaatgtgaattgcagaattcagtgaatcatcgaatctttgaacgc
acattgcgcccattagtattctagtgggcatgcctgttcgagcgtcatttcgatcatcaa
gctttatctgcttggagttgggaattta-caagtaactccttaaatctatcggcggagtt
gcgataaccccaagcgtagtaattatttctcgctttaggtttagcgctgacgtttagccg
ttaaaccccttaatttacgaggttgacctggtgtgtatgtgatcgtcctg-----cacca
ctaaatagctacaatggcacctccgagctccagcttgagcgcatcaacgtctacttcaac
gaggaagcagttttcgagcgtccggcaacaagtatgttccccgtgccgtccttgtcgatc
tcgagcccggtaccatggatgccgtccgtgctggtcccttcggtcagctcttccgtcccg
acaacttcgtctttggacagccggtgctggcaacaactgggccaagggtc----------
------------------------------------------------------------
------------------------------------------------------------
------------------------------------------------------------
------------------------------------------------------------
------------------------------------------------------------
------------------------------------------------------------
------------------------------------------------------------
------------------------------------------------------------
---------------------------------------------
>KM396639.1_Eutypella_cearensis_HUEFS_131070
cattacagagttttctaactcccaacccatgtgaacttacctatgttgcctcggcgggga
agcctacccggtacctacgctgt---------------agttacccgggaaaa----gct
gttatacccgtcggtggaccattaaattcttgtttttctgtgcacttctgaat-tttata
cttaataagttaaaactttcaacaacggatctcttggttctggcatcgatgaagaacgca
gcgaaatgcgataagtaatgtgaattgcagaattcagtgaatcatcgaatctttgaacgc
acattgcgcccattagtattctagtgggcatgcctgttcgagcgtcatttcgaccatcaa
gccctagttgcttggagttgggacttga-cggatcattccttaaagacattggcggagtc
gcggtgaccccaagcgtagtaattgtttctcgctttaggttcggcgctgacgtctagccg
ttaaaccctt--attttttaggttgacct-------------------------------
------------------------------------------------------------
------------------------------------------------------------
------------------------------------------------------------
------------------------------------------------------------
------------------------------------------------------------
------------------------------------------------------------
------------------------------------------------------------
------------------------------------------------------------
------------------------------------------------------------
------------------------------------------------------------
------------------------------------------------------------
------------------------------------------------------------
---------------------------------------------
>KU683767.1_Ustulina_deusta_CBS_826.72
cattaaagagtttgtcaactcctaacccatgtgaacttacctctgttgcctcggcaggca
ggtcgaccctgaccctatcctataggtactccggagagacctacccggtag---agagac
ggtgcccctgccggtggactgacaaattctgtttagtaaatgtat-tctgaatcattata
tggattaagttaaaactttcaacaacggatctcttggttctggcatcgatgaagaacgca
gcgaaatgcgataagtaatgtgaattgcagaatttagtgaatcatcgaatctttgaacgc
acattgcgcccattagtattctagtgggcatgcctgttcgagcgtcatttcaacccttaa
gcctctgttgcttagtgttgggagcctacgctgtagctccttaaagttagtggcggagtc
ggttcaactctaggcgtagtaattttatctcgcctgtagaat-gagccggtcccctgccg
t-aaacccccctttttttaaaggtgacctggcgtgtatgtctatgtctacgaacgcatca
cggaacaggtacaatggaacctctgagctccagctcgagcgcatgagtgtttacttcaac
gaggacgcaaccctaccggtgccggaaacaagtatgtccctcgcgccgtcctcgtcgatt
tggagcccggcaccatggacgccgtccgcgctggtcccttcggtcagctcttccgacccg
acaacttcgtctttggccagctggtgctggcaacaactgggccaagggtcactacaccga
gggtgctgagcttgtcgacaccgttctcgatgtcgttcgtcgcgaggccgagggctgcga
ctgcctccagggtttccagatcacccactcgctcggtggcggtaccggtgccggtatggg
tactctgctgatctccaagatccgcgaggagttccctgaccgcatgatggccaccttctc
cgtcatgccctcgcccaaggtttcggacaccgtcgtcgagccttacaatgccacgctctc
cgtccaccagttggtcgagaactccgatgagaccttttgcattgataacgaggctctgta
cgatatctgcatgcgcaccttgaagctatccaacccatcatacggtgacttgaaccacct
tgtctccgctgtcatgtctggcgtaaccacctgcctgcgtttccccggtcagcttaactc
tgatctgcgcaagttggccgtgaacatggtgcccttcccgcgtctgcacttcttcatggt
cggctttgctcctctcaccagccgtggcgcttactctttccgcgc
>AM993141.1_Xylaria_hypoxylon_CBS_122620
-----aagagttaatcaactcccaacccatgtgaacttacctctgttgcctcggcaggcg
tgtttaccctggtcctaccctgt--------------accctacctggtag--------c
gggtaccctgccggtggcccatgaaactctgttaattctatttat-tctgaatctata-a
ctaaataagttaaaactttcaacaacggatctcttggttctggcatcgatgaagaacgca
gcgaaatgcgataagtaatgtgaattgcagaattcagtgaatcatcgaatctttgaacgc
acattgcgcccattagtattctagtgggcatgcctgttcgagcgtcatttcaacccttaa
gcccctgttgcttagcgttgggagcctac-ctgtagctccccaaagttagtggcggagtc
ggttcaactctagacgtagtagttctatctcgtctgtagt--gaggccggtcccctgccg
t-aaacccccctatttttaaaggtgacctggcgtgtatgtcatgaactaccaacccactt
gtgggcagttacaacggaacctctgagctccagctggagcgcatgagcgtttacttcaat
gaggagaaagccccatcggtgctaataacaaatatgttcctcgcgccgtcctcgtcgact
tggagcccggtaccatggatgctgtccgttctggtccctttggtcagctcttccgacccg
acaacttcatcttcggccagctggtgctggcaacaactgggccaagggtcactacacaga
gggtgctgagctcgttgacgccgttcttgatgtcgttcgtcgcgaggctgagggctgcga
ttgcctccagggtttccagatcacccactcgctcggtggtggtaccggtgctggtatggg
tactctgctgatctccaagattcgcgaggaattccctgaccgcatgatggctaccttctc
cgtcatgccctctcccaaggtctcagataccgtcgtcgagccttacaacgctaccctctc
cgtccaccagttggttgagaactccgatgagaccttctgtattgacaacgaggctctgta
cgatatctgcatgcgcaccttgaagctatccaacccctcatatggtgatttgaaccacct
tgtctctgccgtcatgtctggcgtaaccacctgcctgcgtttccccggtcagcttaactc
tgatctgcgcaaactagccgtcaacatggtgcccttccctcgtctacacttctttatggt
cgggtttgcccctctcactagccgtggtgcccactctttccgtgc
>OP935179.1_Peroneutypa_hainanensis_GMBC0424
-------------cgcgcgaccctgcccggagggagttacctgtga--------------
-----------gagttaccctgtagtcgccctgtaacgcgctaccctgtagcgccctccc
ggccgccgccccggcggccgatcaagctctgtttgtagtgtggcc-tctgagttataact
gtggatgcataaaaactttcaacaacggatctcttggttctggcatcgatgaagaacgca
gcgaaatgcgataagtaatgtgaattgcagaattcagtgaatcatcgaatctttgaacgc
acattgcgcccattagcattctagtgggcatgcctgttcgagcgtcatttcaaccatcaa
gccctgtctgcttggcgttgggagactcccctggacctcctcaaatggatcggcggagcc
gtggcgacccgcagcgtagtagtttctgctcgctggtacgtcggcgccggcg--------
------------------------------------------------------------
------------------------------------------------------------
------------------------------------------------------------
--------------------------cgtgctggtcccttcggcgagctcttccgccccg
acaactttgtctttggtcagccggtgccggcaacaactgggccaagggccactacaccga
gggtgctgagctggtcgacgcagtcctcgatgttgtccgtcgcgaggctgagggctgcga
ctgcctccagggtttccagatcacccactctcttggcggtggtacgggtgctggtatggg
tactctgctgatctccaagatccgtgaggagtttcccgatcgtatgatggccaccttctc
cgtcgtgccctcccctaaggtatccgacaccgttgtcgagccctacaacgccaccctctc
cgtccaccagctggtcgagaactcagacgaaactttctgcattgacaatgaggctctgta
cgacatctgcatgcgtaccttgaagctgtccaacccctcgtacggcgatctgaaccacct
cgtctccgccgtcatgtccggcatctccacttcgctacgtttccccggtcagctgaactc
tgacctgcgcaagctcgccgtcaacatggttcccttcccccgtctccacttcttcatggt
cggctttgctcccctgactagccgtggcgcccactctttccgtgc
>OP935180.1_Peroneutypa_sp._GMBC0425
-------------cgcgcgaccctgcccggagggagttacctgtga--------------
-----------gagttaccctgtagtcgccctgtaacgcgctaccctgtagcgccctccc
ggccgccgccccggcggccgatcaagctctgtttgtagtgtggcc-tctgagttataact
gtggatgcataaaaactttcaacaacggatctcttggttctggcatcgatgaagaacgca
gcgaaatgcgataagtaatgtgaattgcagaattcagtgaatcatcgaatctttgaacgc
acattgcgcccattagcattctagtgggcatgcctgttcgagcgtcatttcaaccatcaa
gccctgtctgcttggcgttgggagactcccctggacctcctcaaatggatcggcggagcc
gtggcgacccgcagcgtagtagtttctgctcgctggtacgtcggcgccggcg--------
------------------------------------------------------------
------------------------------------------------------------
------------------------------------------------------------
--------------------------cgtgctggtcccttcggcgagctcttccgccccg
acaactttgtctttggtcagccggtgccggcaacaactgggccaagggccactacaccga
gggtgctgagctggtcgacgcagtcctcgatgttgtccgtcgcgaggctgagggctgcga
ctgcctccagggtttccagatcacccactctcttggcggtggtacgggtgctggtatggg
tactctgctgatctccaagatccgtgaggagtttcccgatcgtatgatggccaccttctc
cgtcgtgccctcccctaaggtatccgacaccgttgtcgagccctacaacgccaccctctc
cgtccaccagctggtcgagaactcagacgaaactttctgcattgacaatgaggctctgta
cgacatctgcatgcgtaccttgaagctgtccaacccctcgtacggcgatctgaaccacct
cgtctccgccgtcatgtccggcatctccacttcgctacgtttccccggtcagctgaactc
tgacctgcgcaagctcgccgtcaacatggttcccttcccccgtctccacttcttcatggt
cggctttgctcccctgactagccgtggcgcccactctttccgtgc
>JX971617.1_Monosporascus_cannonballus_CMM3646
---------------tcactcc---accatgtg-acttacctatgttgcctcggcggg-g
aacctacccgggagctactcta-agtagcccggtagc----taccctgt----------t
ggccttcccgccggtggaccattaaactctttttctcttttgcacttctg---ataatta
tcatataagttaaaactttcaacaacggatctcttggttctggcatcgatgaagaacgca
gcgaaatgcgataagtaatgtgaattgcagaattcagtgaatcatcgaatctttgaacgc
acattgcgcccattagtattctaatgggcatgcctgttcgagcgtcatttcaaccctcaa
gccttagttgcttggtgttgggagcttatgggacaactccttaaaattattggcggagtc
gcggtgaccccaagcgcagtaattctttctcgctttaggtttaacgctggcttctggcca
ctaaacccccccattcctaatggtgacct-------------------------------
------------------------------------------------------------
------------------------------------------------------------
------------------------------------------------------------
------------------------------------------------------------
------------------------------------------------------------
------------------------------------------------------------
------------------------------------------------------------
------------------------------------------------------------
------------------------------------------------------------
------------------------------------------------------------
------------------------------------------------------------
------------------------------------------------------------
---------------------------------------------
>FJ430598.1_Monosporascus_cannonballus
cattaaagagttatccaactcccaaaccatgtgaacttacctatgttgcctcggcggg-g
aacctacccgggagctactcta-agtagcccggtagc----taccctgt----------t
ggccttcccgccggtggaccattaaactctttttctcttttgcacttctga--ataatta
tcatataagttaaaactttcaacaacggatctcttggttctggcatcgatgaagaacgca
gcgaaatgcgataagtaatgtgaattgcagaattcagtgaatcatcgaatctttgaacgc
acattgcgcccattagtattctaatgggcatgcctgttcgagcgtcatttcaaccctcaa
gccttagttgcttggtgttgggagcttatgggacaactccttaaaattattggcggagtc
gcggtgaccccaagcgcagtaattctttctcgctttaggtttaacgctggcttctggcca
ctaaacccccccattcctaatggtgacct-------------------------------
------------------------------------------------------------
------------------------------------------------------------
------------------------------------------------------------
------------------------------------------------------------
------------------------------------------------------------
------------------------------------------------------------
------------------------------------------------------------
------------------------------------------------------------
------------------------------------------------------------
------------------------------------------------------------
------------------------------------------------------------
------------------------------------------------------------
---------------------------------------------
>OP935188.1_Diatrypella_guiyangensis_GMBC0414
cattacagagttatctaactcccaacccatgtgaacttacctatgttgcctcggcgggga
agcctacccggtacctaccctgtagttacccgggagcgagctaccctgtagcccgctgct
ggcctacccgccggtggacagttaaactcttgttttttagtatta-tctgagtgtttata
cttaataagttaaaactttcaacaacggatctcttggttctggcatcgatgaagaacgca
gcgaaatgcgataagtaatgtgaattgcagaattcagtgaatcatcgaatctttgaacgc
acattgcgcccattagtattctagtgggcatgcctgttcgagcgtcatttcaaccctcaa
gccctagttgcttggtgttgggagcctat-gggtagctccttaaaagcattggcggagtc
gcgatggccccaagc---------------------------------------------
------------------------------------------------------------
------------------------------------------------------------
------------------------------------------------------------
------------------------------------------------------------
------------------------------------------------------------
------------------------------------------------------------
------------------------------------------------------------
------------------------------------------------------------
------------------------------------------------------------
-----------tggtggagaactcggacgagaccttctgcattgacaacgaggctctcta
cgacatctgcatgcgcaccttgaagctgtccaacccttcgtatggtgacctgaaccacct
cgtctccgccgtcatgtccggcgtctccacctccctgcgtttccccggtcagctgaactc
tgatctgcgcaagctggccgtcaacatggtccccttcccccgtctccacttcttcatggt
gggcttcgctcctctgaccagccgtggtgcccactctttccgtgc
>OP935189.1_Diatrypella_guiyangensis_GMBC0415
cattacagagttatctaactcccaacccatgtgaacttacctatgttgcctcggcgggga
agcctacccggtacctaccctgtagttacccgggagcgagctaccctgtagcccgctgct
ggcctacccgccggtggacagttaaactcttgttttttagtatta-tctgagtgtttata
cttaataagttaaaactttcaacaacggatctcttggttctggcatcgatgaagaacgca
gcgaaatgcgataagtaatgtgaattgcagaattcagtgaatcatcgaatctttgaacgc
acattgcgcccattagtattctagtgggcatgcctgttcgagcgtcatttcaaccctcaa
gccctagttgcttggtgttgggagcctat-gggtagctccttaaaagcattggcggagtc
gcgatggccccaagc---------------------------------------------
------------------------------------------------------------
------------------------------------------------------------
------------------------------------------------------------
------------------------------------------------------------
------------------------------------------------------------
------------------------------------------------------------
------------------------------------------------------------
------------------------------------------------------------
------------------------------------------------------------
-----------tggtggagaactcggacgagaccttctgcattgacaacgaggctctcta
cgacatctgcatgcgcaccttgaagctgtccaacccttcgtatggtgacctgaaccacct
cgtctccgccgtcatgtccggcgtctccacctccctgcgtttccccggtcagctgaactc
tgatctgcgcaagctggccgtcaacatggtccccttcccccgtctccacttcttcatggt
gggcttcgctcctctgaccagccgtggtgcccactctttccgtgc
>KY283085.1_Diatrypella_tectonae_MFLUCC_12-0172b
cattacagagttatctaactcccaacccatgtgaacttacctttgtcgcctcggcgggag
agcctacccggtacctaccctgtagttacccgggagcgagctgccctgcagcccgctgct
ggccgacccgccggtggacagtaaaactcttg--ttttagtgattatctgagtgtttata
cttaataagttaaaactttcaacaacggatctcttggttctggcatcgatgaagaacgca
gcgaaatgcgataagtaatgtgaattgcagaattcagtgaatcatcgaatctttgaacgc
acattgcgcccattagtattctagtgggcatgcctgttcgagcgtcatttcaaccctcaa
gccccagttgcttggtgttgggagcctgcggggcagctcctcaaagctattggcggagtc
gtattggccctaagcgtagtaatttttcctcgcttctagtccagtgctggcgtccagccg
ttgggtactctg-----------tgatct-------------------------------
------------------------------------------------------------
------------------------------------------------------------
------------------------------------------------------------
------------------------------------------------------------
------------------------------------------------------------
------------------------------------------------------------
------------------------------------------------------------
------------------------------------------------------------
-----------ttgtcgagaactcggaccagacgttctgcattgacaacgaagccctcta
cgatatctgcatgcgcaccctgaagctgtcgaacccttcgtacggtgacctgaaccacct
cgtctcggccgtcatgtcgggtgtctccacctcgctgcgtttccccggtcagctgaactc
tgacctgcgcaagctggccgtcaacatggtccccttccctcgtctccacttcttcatggt
cggcttcgctcccctgaccagccgcggtgcccactctttccgtgc
>AJ302467.1_Eutypella_alsophila_EL58C
cattaatgagttttcaaactccaaacccttgagaaccttacctagttgcctcggcggact
tgccc----gggacctaccctgcagttaccctgtaacgagttgccctgtagggacttgct
agcctgcccgccggcggccaactaaactctgtttttatcgtgcacttctgaggatta-tt
ctaaatgaattaaaactttcaacaacggatctcttggttctggcatcgatgaagaacgca
gcgaaatgcgataagtaatgtgaattgcagaattcagtgaatcatcgaatctttgaacgc
acattgcgcccattagtattctagtgggcatgcctgttcgagcgtcatttcaactatcaa
gccctgtttgcttggcgttgggagcttgtctgcaagctcctgaaatagatcggcggagtc
gtggcgaccctcagcgtagtaatcttt-ctcgcattaggttcggcgccggcgtccggccg
ttaaacccccta-ttatttagtctgacct-------------------------------
------------------------------------------------------------
------------------------------------------------------------
------------------------------------------------------------
------------------------------------------------------------
------------------------------------------------------------
------------------------------------------------------------
------------------------------------------------------------
------------------------------------------------------------
------------------------------------------------------------
------------------------------------------------------------
------------------------------------------------------------
------------------------------------------------------------
---------------------------------------------
>MG873479.1_Peroneutypa_diminutiasca_MFLUCC_17-2144
cattaatgagttttcaaactccaaaccctcgagaacttacc-tagttgcctcggcggacc
tgccc----gggacctaccctgtagttaccctgtaacaacctaccctgtagggacctgcc
agtctgcccgccgacggctgaccaaattctgtttttattgtgcacttctgaggatta-tt
ctaaatgaattaaaactttcaacaacggatctcttggttctggcatcgatgaagaacgca
gcgaaatgcgataagtaatgtgaattgcagaattcagtgaatcatcgaatctttgaacgc
acattgcgcccattagtattctagtgggcatgcctgttcgagcgtcatttcaactatcaa
gccctgtttgcttggcgttgggagcttctccacaagctccttaaatagatcggcggagtc
gtgtcgaccctcagcgtagtaattctt-ctcgctttaggttcggcgccggcgcccggccg
ttaaacccccta-ttgtaaagtctgacct-------------------------------
------------------------------------------------------------
------------------------------------------------------------
------------------------------------------------------------
------------------------------------------------------------
------------------------------------------------------------
------------------------------------------------------------
------------------------------------------------------------
------------------------------------------------------------
------------------------------------------------------------
------------------------------------------------------------
------------------------------------------------------------
------------------------------------------------------------
---------------------------------------------
>MG873477.1_Peroneutypa_rubiformis_MFLUCC_17-2142
cattagcgagttattaaactccaaacccttgagaacttacc-cagttgcctcggcggact
tgccc----gggacctaccctgcagttaccctgtaacgagttgccctgtagcgacttgct
agcctgcccgccggcggccaaccaaactctgtttttgttgtgcacttctgaggatta-tt
cgaaatgaattaaaactttcaacaacggatctcttggttctggcatcgatgaagaacgca
gcgaaatgcgataagtaatgtgaattgcagaattcagcgaatcatcgaatctttgaacgc
acattgcgcccattagtattctagtgggcatgcctgttcgagcgtcatttcaaccatcaa
gccctgtttgcttggcgttgggagcttgtccgcaagctcctcaaatggatcggcggagtc
gcggcgacccttagcgtagtaattctt-ctcgctttaggttcggcgctggcgtctagccg
ttaaaccccctaattctttagtctgacctggtgtgtaag-------ttaagaattttcat
ccgaatagctacaatggcaactcggagctccagcttgagcgcatcaacgtctacttcaac
gaggaagtagccatatcgcgtccggcaacaagtatgttcttcgtgccgtcctagtcgacc
ttgagccgggtaccaggaacgccgtccgtgctggtccctttggccagctcttccgtcccg
ataacttcgtctttggccagccggtgccggcaacaactgggccaagggtcactacaagga
gggtgccaagctcgtcaacaaggtccttattgttgtccgtcgcgaggttgaggggtgtga
ctgtctccaggg-ttccagattacccactctctcggtggtgg-actggtgctggtatggg
tactctgttgatctccaagatccgtgaggagttccccgaccgcatgatggctaccttctc
cgtcgtgccctcccccaaggtctctgacaccgttgtcgagccctacaatgccaccctctc
cgtccaccagctggtcgagaactcggatgagaccttctgtattgacaacgaggctctata
cgacatctgcatgcgtaccctgaagctgtccaacccctcgtatggcgacctgaaccacct
tgtctctgccgtcatgtccggcatctccacctcgctgcgtttccccggtcagctgaactc
tgacctgcgcaagcttgccgtcaacatggttcccttccctcgtctccacttcttcatggt
cggcttcgctcctctgaccagccgtggcgcccactctttccgtgc
>KM396641.1_Eutypella_curvispora_HUEFS_136877
cattatagagtgttaaaactccaaaccattgcgaacctaccccttttgcctcggcgggtt
ggctggggagaaagttaccctgtagttaccctgtagcgacttaccctgtagcgagtcgct
agcccgcccgccggcggcccaacaaactctgttttt-ttgtgcaactctgaggatta--c
ataaatatattaaaactttcaacaacggatctcttggttctggcatcgatgaagaacgca
gcgaaatgcgataagtaatgtgaattgcagaattcagtgaatcatcgaatctttgaacgc
acattgcgcccattagtattctagtgggcatgcctgttcgagcgtcatttcaaccattaa
gccctatttgcttagcgttgggagcttgtctgcaagccccttaaatggatcggcggagtc
gtggcgaccctcagcgtagtaatttct-ctcgctttaggttcggcgctggcgtctggccg
ttaaacccccca---ttttagtctgacct-------------------------------
------------------------------------------------------------
------------------------------------------------------------
------------------------------------------------------------
------------------------------------------------------------
------------------------------------------------------------
------------------------------------------------------------
------------------------------------------------------------
------------------------------------------------------------
------------------------------------------------------------
------------------------------------------------------------
------------------------------------------------------------
------------------------------------------------------------
---------------------------------------------
>MZ475070.1_Peroneutypa_kunmingensis_LL17
cattactgagtttttaaactccaaacccttgagaacctacc-tagttgcctcggcgggac
ggctg------------------------ctcgggacgacctaccccgtagtgtctgacc
ggccctaccgtcggcggcccaataaactct--tttttttgtgcacttctgaggattattt
ttaaataaattaaaactttcaacaacggatctcttggttctggcatcgatgaagaacgca
gcgaaatgcgataagtaatgtgaattgcagaattcagtgaatcatcgaatctttgaacgc
acattgcgcccattagtattctagtgggcatgcctgttcgagcgtcatttcaactatcaa
gccctaattgcttggcgttgggagattgccgggcaactcctcaaattgatcggcggagtc
gtgacgaccctcagcgtagtaattctt-ctcgcttttggttcggcgctggcgtccggccg
ctaaacccccta-ttttttag--------ggtgtgtaagtaatatctcacgaattcttct
ctaaacagctacaatggcacctcggagctccagctagaacgtatcaacgtctacttcaac
gaggaagtgacgggcgtgcgtctggcaacaagtatgttcctcgtgccgtcctagtcgacc
tcgagcccggtaccatggacgccgtccgtgctggtcccttcggccagctcttccgtcccg
ataacttcgtctttggccagccggtgccggcaacaactgggcca----------------
------------------------------------------------------------
------------------------------------------------------------
------------------------------------------------------------
------------------------------------------------------------
------------------------------------------------------------
------------------------------------------------------------
------------------------------------------------------------
------------------------------------------------------------
---------------------------------------------
>KF964566.1_Eutypa_microasca_BAFC:51550
---------------------------------------ccttggttgcctcggcggtcg
gcgctgccctggacctgccctgt--------------gacctacccggtagcgttttacc
ttcgtacccgtcagtgggccgttaaattctgt-tttatcgtgcacttctgagg--tgatt
gtaaatcaattaaaactttcaacaacggatctcttggttctggcatcgatgaagaacgca
gcgaaatgcgataagtaatgtgaattgcagaattcagtgaatcatcgaatctttgaacgc
acattgcgcccattagtattctagtgggcatgcctgttcgagcgtcatttcaaccatcaa
gcccta-tcgcttggcgttgggagatcgccccgcgcctcctcaaatctatcggcggagtc
gtagcgaccc-aagcgtagtaatttttcctcgcttcaggtctgctgccggcgtcctgccg
ctaaaccccttattttttt-ggctgacctggtgtgtaagtagctcatctcgaacccagtc
ttgaacagctacaatggcacctctgagctccagctcgagcgtattaacgtctacttcaac
gaggaagtgatcgacatgcgtccggtaacaagtatgtccctcgtgccgtcctagtcgacc
tcgagcccggtaccatggacgccgtccgtgctggtcccttcggtcagctcttccgtcccg
acaacttcgtcttcggccagccggtgccggcaacaactgggcca----------------
------------------------------------------------------------
------------------------------------------------------------
------------------------------------------------------------
------------------------------------------------------------
------------------------------------------------------------
------------------------------------------------------------
------------------------------------------------------------
------------------------------------------------------------
---------------------------------------------
>MW240631.1_Peroneutypa_leucaenae_MFLU_18-0816
cattactgagttttttaactcccaacccttgagaacttacctttgttgcttcggcggtca
gtgccgccctggatttaccctgtgcctaccttggcgcggcctaccctgtaacgtctaccc
gtc--tcccgtcaaaggaccattaaactctgt-attattgtgcatctctgagt--tgatt
tttgatcagttaaaactttcaacaacggatctcttggttctggcatcgatgaagaacgca
gcgaaatgcgataagtaatgtgaattgcagaattcagtgaatcatcgaatctttgaacgc
acattgcgcccattagtattctagtgggcatgcctgttcgagcgtcatttcaaccatcaa
gcccta-ttgcttggcgttgggagaccgccccgcggctcctcaaatccatcggcggagtc
gtagcgaccc-aagcgtagtaattctttctcgcttcaggt-tgttgccggcgtccggccg
ctaaaccccccttttcttt-ggctgacctggtgtgtaagtagctcacctcgaacccagtc
tcgaacagctacaatggcacctctgagctccagctcgagcgtatcaacgtctacttcaac
gaggaagtgatcgacatgcgtccggtaacaagtatgtccctcgtgccgttctggtcgatc
tcgagcccggtaccatggatgccgtccgtgctggtccctttggccagcttttccgtcccg
acaacttcgtcttcggccagctggtgccggcaacaactgggccaagggtcactacaccga
gggtgccgagcttgtcgaccaagtcctcgacgtcgtccgccgcgaggctgagggctgcga
ctgcctccagggtttccagatcacccactcgctcggtggtggtaccggtgccggtatggg
taccctg-----------------------------------------------------
------------------------------------------------------------
------------------------------------------------------------
------------------------------------------------------------
------------------------------------------------------------
------------------------------------------------------------
---------------------------------------------
>MG844286.1_Peroneutypa_mangrovei_PUFD526
cat----------------------------------taccttttcttcgcctccggcag
tgtccgccctg--------------------------agcctaccctgtagcgctttacc
ggcgccccccgccggtggtctttaaactctgt-tttattgttcacttctgagg--ttatt
ataaatcagttaaaactttcaacaacggatctcttggttctggcatcgatgaagaacgca
gcgaaatgcgataagtaatgtgaattgcagaattcagtgaatcatcgaatctttgaacgc
acattgcgcccattagtattctagtgggcatgcctgttcgagcgtcatttcaaccatcaa
gcccta-ttgcttggcgttgggagaacgccccgcgcctcctcaaatccatcggcggagtc
gtagcgaccc-aagcgtagtaa-attttctcgcttcaagtttgctgcgggcgtttacccg
cgaagccacctatctt-gt-tgttgacctggtgtgtaagtaactcatctcgaatcctccc
---aacagctacaatggcacctcggagcttcagctcgagcgtattaacgtctacttcaac
gaggaactgatcgacatgcgtccggtaacaagtatgtccctcgtgccgtcctcgtcgatc
tcgagcccggtaccatggatgccgtccgtgctggtcccttcggtcagctcttccgccccg
acaacttcgtcttcggccagccggtgctggcaacaactgggcca----------------
------------------------------------------------------------
------------------------------------------------------------
------------------------------------------------------------
------------------------------------------------------------
------------------------------------------------------------
------------------------------------------------------------
------------------------------------------------------------
------------------------------------------------------------
---------------------------------------------
>MN061367.1_Peroneutypa_polysporae_NFCCI-4392
cattactgagttttctaactcccaacccttgagaacatacctttgttgcctcggcggaag
tgtcg------------ccctg---------------ggactaccctgtagcgctttacc
ggcgccccccgccggtggtctttaaactctgt-tttattgttcacttctgagg--ttatt
ataaatcagttaaaactttcaacaacggatctcttggttctggcatcgatgaagaacgca
gcgaaatgcgataagtaatgtgaattgcagaattcagtgaatcatcgaatctttgaacgc
acattgcgcccattagtattctagtgggcatgcctgttcgagcgtcatttcaaccatcaa
gcccta-ttgcttggcgttgggagaacgccccgcgcctcctcaaatccatcggcggagtc
gtagcgaccc-aagcgtagtaa-tttttctcgcttcaggtttgctgcaggcgtttagccg
ttaaaccccttatctttttaggttgacctggtgtgtaagtaactcatctcgaatccacct
cagaacagctacaatggcacctcggagcttcagctcgagcgtattaacgtctacttcaac
gaggaagtgatcgacatgcgtccggtaacaagtatgtccctcgtgccgtcctagtcgatc
tcgagcccggtaccatggatgccgtccgtgctggtcccttcggtcagctcttccgccccg
acaa--------------------------------------------------------
------------------------------------------------------------
------------------------------------------------------------
------------------------------------------------------------
------------------------------------------------------------
------------------------------------------------------------
------------------------------------------------------------
------------------------------------------------------------
------------------------------------------------------------
---------------------------------------------
>AJ302462.1_Peroneutypa_kochiana_EL53M
cattacagagttatccaactccgaacccttgagaacttaccttggttgcctcggcgggac
gacctaccctggacctaccctgtcgctaccctgtagcaacctaccctgtaggccccgtcc
ggcgcgcccgccgacggccagtgaaactctgtttataccgtgcacttctgaggtgttata
cttaataagttaaaactttcaacaacggatctcttggttctggcatcgatgaagaacgca
gcgaaatgcgataagtaatgtgaattgcagaattcagtgaatcatcgaatctttgaacgc
acattgcgcccactagtattctagtgggcatgcctgttcgagcgtcatttaaaccatcaa
gccctatttgcttggcgttgggagatttccggggaactcctcaaatctatcggcggagtc
gtggcgaccccaagcgtagtaa-ttcttctcgcctgaggttcggcgccggcgtcctgccg
ctaaaccccctaatttttaagtctgacct-------------------------------
------------------------------------------------------------
------------------------------------------------------------
------------------------------------------------------------
------------------------------------------------------------
------------------------------------------------------------
------------------------------------------------------------
------------------------------------------------------------
------------------------------------------------------------
------------------------------------------------------------
------------------------------------------------------------
------------------------------------------------------------
------------------------------------------------------------
---------------------------------------------
>MN061368.1_Peroneutypa_indica_NFCCI-4393
cattacagagttatccaactcccaacccttgcgaacttacctttgttgcctcggcgggac
tccctgccc--gacctgccctgt-gctaccccgtagggacctgccctgtaggc-------
--cgcgcccgccgacggccagtgaaactctttgttatctgtgcactcctgaggtgttata
ctgaataagttaaaactttcaacaacggatctcttggttctggcatcgatgaagaacgca
gcgaaatgcgataagtaatgtgaattgcagaattcagtgaatcatcgaatctttgaacgc
acattgcgcccattagtattctagtgggcatgcctgttcgagcgtcatttcaaccatcaa
gccc---tggctcggcgtttggggatcccccggggaccccttaaatctatcggcggagtc
gtggcgaccccaagcgtagtaa-ttcttctcgcttcaggttcggcgccggcgtcctgccg
ctaaaccccccaaccttcttggctgacctggtgtgtaagtagctgacctcgaacccagtc
tcaaaaagctacaatggcacctcggagctccagcttgaacgtatgaacgtctacttcaac
gaggaaacaatgatcatgcgtccggcaacaagtacgtccctcgtgctgtcctagtcgacc
tcgagcccggtaccatggatgccgtccgtgctggccccttcggtcaactcttccgtcccg
acaa--------------------------------------------------------
------------------------------------------------------------
------------------------------------------------------------
------------------------------------------------------------
------------------------------------------------------------
------------------------------------------------------------
------------------------------------------------------------
------------------------------------------------------------
------------------------------------------------------------
---------------------------------------------
>KY283083.1_Peroneutypa_mackenziei_MFLUCC_16-0072
--------------tcggcggtcggcccggggtgacctaccct------------gtagc
gagctaccctggacctaccctgtacttaccctgtagtgacctaccctgtagtgatctgcg
gcgccgcccgtcggcggcctctcaaactctgttaattttgtggctttctgagt--atatc
gcgaataaattaaaactttcaacaacggatctcttggttctggcatcgatgaagaacgca
gcgaaatgcgataagtaatgtgaattgcagaattcagtgaatcatcgaatctttgaacgc
acattgcgcccattagtattctagtgggcatgcctgttcgagcgtcatttcaaccatcaa
gccc---ttgcttggcgttgggagattggccgccaactcctcaaatcgatcggcggagtc
gcggcgaccctcagcgtagtagcatatcctcgctctaggctcggcgcgggcttccggccg
ctaaaccc---aactttttagtctgacct-------------------------------
------------------------------------------------------------
------------------------------------------------------------
------------------------------------------------------------
------------------------------------------------------------
------------------------------------------------------------
------------------------------------------------------------
------------------------------------------------------------
------------------------------------------------------------
-----------tggtcgagaactcggacgagaccttctgtatcgacaacgaggcgctgta
cgacatctgcatgcgtaccttgaagctgtccaacccttcctacggcgacctgaactacct
ggtctccgccgtcatgtccggcatctccacctcgcttcgtttccccggccagctgaactc
tgacctgcgcaagcttgccgtcaacatggttcccttccctcgtctccatttcttcatggt
cggcttcgctcccctgaccagccgcggctcctccaatttccgtgc
>OP935177.1_Peroneutypa_qianensis_GMBC0431
------------------------------------------------------------
-----------------------------------------------------------g
cccgcgcccgccggcggccctgaaaactctgttaatgtagtggccctctgagg--ttatt
gcgaacggattaaaactttcaacaacggatctcttggttctggcatcgatgaagaacgca
gcgaaatgcgataagtaatgtgaattgcagaattcagtgaatcatcgaatctttgaacgc
acattgcgcccactagtactctagtgggcatgcctgttcgagcgtcatttcaaccatcag
gcgc---gcgcttggcgttgggagattcgccgcgaactccccaaatcgatcggcggagtc
gcgacggccctgagcgtagtgacatcttctcgctcctggcccggcgcgggccc-------
------------------------------------------------------------
------------------------------------------------------------
------------------------------------------------------------
------------------------------------------------------------
------------------------------------------------------------
------------------------------------------------------------
------------------------------------------------------------
------------------------------------------------------------
------------------------------------------------------------
------------------------------------------------------------
------------------------------------------------------------
------------------------------------------------------------
------------------------------------------------------------
---------------------------------------------
>OP935178.1_Peroneutypa_qianensis_GMBC0432
------------------------------------------------------------
-----------------------------------------------------------g
cccgcgcccgccggcggccctgaaaactctgttaatgtagtggccctctgagg--ttatt
gcgaacggattaaaactttcaacaacggatctcttggttctggcatcgatgaagaacgca
gcgaaatgcgataagtaatgtgaattgcagaattcagtgaatcatcgaatctttgaacgc
acattgcgcccactagtactctagtgggcatgcctgttcgagcgtcatttcaaccatcag
gcgc---gcgcttggcgttgggagattcgccgcgaactccccaaatcgatcggcggagtc
gcgacggccctgagcgtagtgacatcttctcgctcctggcccggcgcgggccc-------
------------------------------------------------------------
------------------------------------------------------------
------------------------------------------------------------
------------------------------------------------------------
------------------------------------------------------------
------------------------------------------------------------
------------------------------------------------------------
------------------------------------------------------------
------------------------------------------------------------
------------------------------------------------------------
------------------------------------------------------------
------------------------------------------------------------
------------------------------------------------------------
---------------------------------------------
>KM396647.1_Peroneutypa_diminutispora_HUEFS_192196
cattactgagtttgcaaactcccaacccttgtgaaccgtaccatgttgccttggcggaag
cgccgccctggggcctgccctgtagtgacc----------ctacccggcagcgtcccgcg
gggtggcccgtcgaaggaccgttaaactct--tattattgtgcacgtctgaggcatgatt
tttgatcagttaaaactttcaacaacggatctcttggttctggcatcgatgaagaacgca
gcgaaatgcgataagtaatgtgaattgcagaattcagtgaatcatcgaatctttgaacgc
acattgcgcccactagtattctggtgggcatgcctgttcgagcgtcatttcaaccatcag
gccctatttgcctggcgttgggagaccgcccagcggctcctcaaatctatcggcggcgtc
gtagcg-acccaagcgcagtacttttttctcgcttcaggctcggtgcgattgtctcgccg
ctaaaccccccaattttttaggttgacct-------------------------------
------------------------------------------------------------
------------------------------------------------------------
------------------------------------------------------------
------------------------------------------------------------
------------------------------------------------------------
------------------------------------------------------------
------------------------------------------------------------
------------------------------------------------------------
------------------------------------------------------------
------------------------------------------------------------
------------------------------------------------------------
------------------------------------------------------------
---------------------------------------------
>OP935174.1_Vasilyeva_cinnamomic_GMBC0418
------------------------------------------atgttgcctcggcgggga
agcctacccggtacttaccctgtacctacccgggagcagcctaccctgtagactgctgga
ggtgaccccgccggaggaccatcaaattcttgttttaaagtgaaactctgagcaatcata
ctttataagttaaaactttcaacaacggatctcttggctctggcatcgatgaagaacgca
gcgaaatgcgataagtaatgtgaattgcagaattcagtgaatcatcgaatctttgaacgc
acattgcgcccattagtattctagtgggcatgcctgttcgagcgtcattttaaccctcaa
gcctattttgcttggtgttgggagtttagggttaaaccccctaaatatatcggcgaagtc
gtgctgacctcaagcgtagtaatgtcttctcgtttcgagcta------------------
------------------------------------------------------------
------------------------------------------------------------
------------------------------------------------------------
------------------------------------------------------------
------------------------------------------------------------
------------------------------------------------------------
------------------------------------------------------------
------------------------------------------------------------
------------------------------------------------------------
-----------tcgtcgagaactcggacgagaccttctgcattgacaacgaggctctcta
cgacatctgcatgcgcaccctgaagttgtctaacccctcgtacggtgacttgaactacct
cgtctctgccgtcatgtccggcgtctccacttccttgcgtttccccggtcagctgaactc
tgaccttcgcaagttggctgtcaacatggttcctttccctcgtctccacttcttcatggt
cggctttgctcccctgaccagccgtggtgctcactctttccgcgc
>OP935175.1_Vasilyeva_cinnamomi_GMBC0419
------------------------------------------atgttgcctcggcgggga
agcctacccggtacttaccctgtacctacccgggagcagcctaccctgtagactgctgga
ggtgaccccgccggaggaccatcaaattcttgttttaaagtgaaactctgagcaatcata
ctttataagttaaaactttcaacaacggatctcttggctctggcatcgatgaagaacgca
gcgaaatgcgataagtaatgtgaattgcagaattcagtgaatcatcgaatctttgaacgc
acattgcgcccattagtattctagtgggcatgcctgttcgagcgtcattttaaccctcaa
gcctattttgcttggtgttgggagtttagggttaaaccccctaaatatatcggcgaagtc
gtgctgacctcaagcgtagtaatgtcttctcgtttcgagcta------------------
------------------------------------------------------------
------------------------------------------------------------
------------------------------------------------------------
------------------------------------------------------------
------------------------------------------------------------
------------------------------------------------------------
------------------------------------------------------------
------------------------------------------------------------
------------------------------------------------------------
-----------tcgtcgagaactcggacgagaccttctgcattgacaacgaggctctcta
cgacatctgcatgcgcaccctgaagttgtctaacccctcgtacggtgacttgaactacct
cgtctctgccgtcatgtccggcgtctccacttccttgcgtttccccggtcagctgaactc
tgaccttcgcaagttggctgtcaacatggttcctttccctcgtctccacttcttcatggt
cggctttgctcccctgaccagccgtggtgctcactctttccgcgc
>MF959502.1_Peroneutypa_longiasca_MFLUCC_17-0371
cattactgagttttcaaactccaaacctatgcgaacctacctctgttgcctcggcgggag
gcccc------------cccca--------tggggggg---------------------g
gatccgcccgccgacggcctcccgaactctgtttttttagtgcacttctgagtatgactg
gtaattaaattaaaactttcaacaacggatctcttggttctggcatcgatgaagaacgca
gcgaaatgcgataagtaatgtgaattgcagaattcagtgaatcatcgaatctttgaacgc
acattgcgcccgttagtattctagcgggcatgcctgttcgagcgtcatttcaaccatcaa
gccctatttgcttggcgttgggagttcggctgcgaactcctcaaatcgatcggcggagtc
gcgacgaccctcagcgtagtaa------ctcgctcttggatcggcgcgggtttccggccg
ctaaacccccc--------aaattgacct-------------------------------
------------------------------------------------------------
------------------------------------------------------------
------------------------------------------------------------
------------------------------------------------------------
------------------------------------------------------------
------------------------------------------------------------
------------------------------------------------------------
------------------------------------------------------------
-----------tggtcgagaactccgacgagaccttctgcatcgataatgaggctcttta
cgatatctgcatgcgtaccctcaagctgtccaatccctcctacggcgatctgaaccacct
cgtttccgctgtcatgtccggcatctccacctcgctccgtttccccggccagctgaactc
tgacctccgcaagctcgccgtcaacatggttcccttccctcgtctccacttcttcatggt
cggcttcgctcctctgtctagccgtgcctcgcaaaccttccgtgc
>MH304410.1_Halocryptovalsa_salicorniae_MFLUCC_15-0185
cattacagagttaggtaactcccaaagcatgtgaaccgag-tacgttgcctcggcggg--
-----tgccggttgctaccctg--------tggtgagcagctaccctagagcctggcat-
------gccgccggcgggcctccaaactcttcattgcatgtgcgattcagtgtactcata
cgtaatatcataaaactttcaacacaggatatcttggttctggcatcgatgaagagcgca
gcgaaatgcgataagtaatgtgaa-agcagaattcagtgaatcatcgaatttttgaacgc
cccttgcgcccattagtcttttagggggcaatcctgttcgaacgtcctttcaaccctcaa
aacctagttgcgtggggtgggtag-----cagggacctgaaaaaaaccatcggcggagtc
gtgacgcctccaagggtagtgatttcttctcccttttggtgcgcggccgggctccagccg
gt--gtcatctactatttaagagtgacctggtgtgtacgtaactgacctcgaatccaccg
cccaatagctacaatggcacctcggagctccagcttgagcgcattaacgtctacttcaac
gaggaagtcatctttgcgcgtctggcaacaagtatgttcctcgtgctgtcctcgtcgatc
tcgagcctggaaccatggatgccgtccgtgctgcccccttcggtcagcttttccgcccc-
------------------------------------------------------------
------------------------------------------------------------
------------------------------------------------------------
------------------------------------------------------------
------------------------------------------------------------
------------------------------------------------------------
------------------------------------------------------------
------------------------------------------------------------
------------------------------------------------------------
---------------------------------------------
